# Supplementary material for: Identification of Orphan Genes in Unbalanced Datasets Based on Ensemble Learning
Source: Front Genet. 2020 Oct 2;11:820. doi: 10.3389/fgene.2020.00820 (PMC7567012; doi:10.3389/fgene.2020.00820)
Supplement: Supplementary file 1 [file Data_Sheet_1.CSV]

ID	length	MV(Da)	PI	GC	GC%	AVER_EXON	predict
AT1G01010.1	430	49425.5	4.89	569	0.441085271	281.33	0
AT1G01020.1	246	28091.3	8.72	286	0.387533875	162.3	0
AT1G01020.2	192	21710.5	8.57	225	0.390625	135.63	0
AT1G01030.1	359	40287.2	6.24	493	0.457753018	952.5	0
AT1G01040.1	1910	213572	6.16	2508	0.437696335	312.55	0
AT1G01050.1	213	24483.8	5.97	285	0.44600939	108.44	0
AT1G01060.1	646	70437.5	6.03	835	0.430856553	300.44	0
AT1G01060.2	646	70437.5	6.03	835	0.430856553	351.75	0
AT1G01060.3	646	70437.5	6.03	835	0.430856553	251.7	0
AT1G01060.4	645	70309.4	6.03	833	0.430490956	293.44	0
AT1G01070.1	366	39809.5	9.25	459	0.418032787	218.5	0
AT1G01070.2	319	35183.9	8.93	382	0.399164054	286.6	0
AT1G01080.1	294	32575.4	9.24	381	0.431972789	329.75	0
AT1G01080.2	295	32674.6	9.24	383	0.432768362	330.5	0
AT1G01090.1	429	47173.5	7.54	626	0.486402486	542.33	0
AT1G01100.1	113	11161.5	4	180	0.530973451	146.75	0
AT1G01100.2	113	11161.5	4	180	0.530973451	157.75	0
AT1G01100.3	97	10000.3	4	146	0.501718213	113.2	0
AT1G01100.4	113	11161.5	4	180	0.530973451	151.75	0
AT1G01110.1	365	41206.1	10.59	528	0.482191781	479.67	0
AT1G01110.2	528	59171.4	10.94	765	0.482954545	356.4	0
AT1G01120.1	529	59275.9	8.88	744	0.468809074	1899	0
AT1G01130.1	181	20636.3	5.2	235	0.432780847	125	0
AT1G01140.1	448	50504.4	8.52	601	0.447172619	120.64	0
AT1G01140.2	450	50759.7	8.69	604	0.447407407	121	0
AT1G01140.3	452	50908.8	8.25	606	0.446902655	121.43	0
AT1G01150.1	346	39220	4.72	437	0.421001927	294.5	0
AT1G01160.1	196	21038.9	7.07	299	0.508503401	209	0
AT1G01170.1	84	9062.4	10.32	115	0.456349206	171.67	0
AT1G01170.2	84	9062.4	10.32	115	0.456349206	167.67	0
AT1G01180.1	479	54400.3	9.95	682	0.474599861	1176	0
AT1G01190.1	536	60314.3	8.22	770	0.478855721	804	0
AT1G01200.1	238	26249.5	5.44	359	0.50280112	491	0
AT1G01210.1	107	12274	7.96	143	0.445482866	205.33	0
AT1G01220.1	1056	116350.3	6.24	1407	0.444128788	441.5	0
AT1G01225.1	261	28399.7	4.48	349	0.445721584	512.5	0
AT1G01230.1	158	18203.3	9.36	212	0.447257384	277.33	0
AT1G01240.1	332	37511.3	9.02	431	0.432730924	644	0
AT1G01240.2	332	37511.3	9.02	431	0.432730924	684	0
AT1G01240.3	332	37511.3	9.02	431	0.432730924	1941	0
AT1G01250.1	193	21050.7	5.85	305	0.526770294	840	0
AT1G01260.1	591	66001.4	6.71	782	0.44106035	2578	0
AT1G01260.2	591	66001.4	6.71	782	0.44106035	1189	0
AT1G01280.1	511	57853.8	8.55	722	0.47097195	801	0
AT1G01290.1	271	29512.5	8.22	347	0.426814268	539.5	0
AT1G01300.1	486	52174.7	9.16	756	0.518518519	1822	0
AT1G01310.1	242	27395.7	9.79	365	0.502754821	977	0
AT1G01320.1	1798	198772.6	6.28	2407	0.446236559	240.6	0
AT1G01340.1	707	81340.8	9.1	922	0.434700613	344.43	0
AT1G01350.1	344	38709.7	7.06	445	0.43120155	350	0
AT1G01355.1	229	25101.7	4.33	345	0.502183406	137.4	0
AT1G01360.1	188	20900.7	6.3	249	0.441489362	333.33	0
AT1G01370.1	179	19709.3	12.09	263	0.489757914	90.9	0
AT1G01370.2	179	19709.3	12.09	263	0.489757914	97.67	0
AT1G01380.1	84	9831.1	7.52	108	0.428571429	189.33	0
AT1G01390.1	481	52672	6.1	685	0.474705475	1687	0
AT1G01410.1	362	41254.5	6.23	453	0.417127072	1086	0
AT1G01420.1	482	52783.8	5.49	691	0.477869986	1520	0
AT1G01430.1	457	52500.8	6.1	618	0.450765864	547.33	0
AT1G01440.1	665	74070.4	6.39	909	0.455639098	444.2	0
AT1G01450.1	471	53117.2	7.87	597	0.422505308	1413	0
AT1G01453.1	268	29658.6	10.53	408	0.507462687	556	0
AT1G01453.2	290	32326.6	10.26	423	0.486206897	1225	0
AT1G01460.1	428	48548.8	9.14	522	0.406542056	145.2	0
AT1G01470.1	152	16542.8	4.53	221	0.484649123	363.5	0
AT1G01480.1	497	55531	7.58	675	0.452716298	480	0
AT1G01480.2	391	43536.6	8.13	542	0.462063086	578.33	0
AT1G01490.1	178	19780.7	8.18	241	0.451310861	369	0
AT1G01490.2	178	19780.7	8.18	241	0.451310861	246.5	0
AT1G01500.1	328	35925.4	5.09	497	0.505081301	730.5	0
AT1G01510.1	637	70148.8	6.57	915	0.478806907	307.86	0
AT1G01520.1	288	32795.2	10.18	354	0.409722222	108	0
AT1G01530.1	248	28029.4	9.81	301	0.404569892	376	0
AT1G01540.1	387	42774.7	7.14	544	0.468561585	318	0
AT1G01540.2	473	52324.3	7.88	673	0.47427766	274.29	0
AT1G01550.1	350	38583.2	9.3	466	0.443809524	486.67	0
AT1G01550.2	350	38583.2	9.3	466	0.443809524	717	0
AT1G01560.1	276	31596	7.32	347	0.419082126	427.5	0
AT1G01560.2	370	42475.1	6.44	482	0.434234234	219.83	0
AT1G01570.1	479	55079.8	8.9	685	0.476687543	479	0
AT1G01580.1	726	81500.1	9.75	965	0.443067034	301.13	0
AT1G01590.1	705	79599.3	9.96	925	0.437352246	264.38	0
AT1G01600.1	555	62602.8	8.1	837	0.502702703	1081.5	0
AT1G01610.1	504	56261.4	9.48	746	0.493386243	464	0
AT1G01620.1	287	30632.3	9.08	449	0.521486643	327	0
AT1G01620.2	215	22518.2	10.01	338	0.524031008	255.8	0
AT1G01630.1	256	29215.6	7.45	355	0.462239583	240.6	0
AT1G01640.1	208	23371.5	6.4	290	0.46474359	306	0
AT1G01640.2	208	23371.5	6.4	290	0.46474359	294.33	0
AT1G01650.1	541	59970.2	8.12	739	0.455329636	152.86	0
AT1G01650.2	399	44624.6	7.86	545	0.455304929	170.77	0
AT1G01660.1	569	66035	5.2	776	0.454598711	170.7	0
AT1G01670.1	366	41863.6	5	480	0.43715847	176.38	0
AT1G01680.1	309	35391.6	6.86	382	0.412081985	137.86	0
AT1G01690.1	450	50736.1	10.22	593	0.439259259	120.86	0
AT1G01695.1	434	50403.7	5.95	512	0.393241167	325.5	0
AT1G01700.1	486	54698.1	4.98	614	0.421124829	208.29	0
AT1G01710.1	428	48154.7	7.61	580	0.451713396	131.16	0
AT1G01720.1	290	32922.1	6.52	442	0.508045977	438.67	0
AT1G01725.1	63	6880.9	9.04	88	0.465608466	226.5	0
AT1G01730.1	225	24306.1	6.3	334	0.494814815	303.33	0
AT1G01740.1	484	54038	5.38	622	0.428374656	164.8	0
AT1G01750.1	141	16341.4	5.35	185	0.437352246	256.33	0
AT1G01760.1	421	46492.6	9.43	552	0.437054632	131.2	0
AT1G01770.1	633	68999.5	5.96	863	0.45444971	147.63	0
AT1G01780.1	206	22988.9	7.19	294	0.475728155	187.8	0
AT1G01790.1	1194	128032.1	5	1585	0.442490229	185.33	0
AT1G01800.1	296	31659.9	5.03	394	0.443693694	218.8	0
AT1G01800.2	261	28303.5	8.02	347	0.443167305	219.6	0
AT1G01820.1	236	25912.2	10.41	321	0.453389831	131	0
AT1G01830.1	575	61923.4	8.01	831	0.48173913	1054	0
AT1G01830.2	575	61923.4	8.01	831	0.48173913	713	0
AT1G01830.3	575	61923.4	8.01	831	0.48173913	487.6	0
AT1G01840.1	153	16941.8	4.68	234	0.509803922	822	0
AT1G01860.1	344	38022.2	8.87	462	0.447674419	150	0
AT1G01880.1	571	63761.1	6.81	740	0.43199066	285.14	0
AT1G01900.1	775	83246.5	8.27	1169	0.502795699	1230	0
AT1G01910.1	354	39670.1	4.47	486	0.457627119	170.63	0
AT1G01910.2	354	39670.1	4.47	486	0.457627119	214.14	0
AT1G01910.3	304	33909.6	4.23	415	0.45504386	217	0
AT1G01910.4	354	39670.1	4.47	486	0.457627119	189.13	0
AT1G01910.5	250	28898.2	4.94	336	0.448	229	0
AT1G01920.1	573	64672.1	4.66	775	0.450843514	117.06	0
AT1G01920.2	548	61972.9	4.59	746	0.45377129	116.44	0
AT1G01930.1	581	65259.5	7.11	789	0.452667814	285.57	0
AT1G01940.1	161	17502.9	8.49	224	0.463768116	147.2	0
AT1G01950.1	895	98421.6	7.01	1211	0.451024209	157.63	0
AT1G01960.1	1751	194940.5	5.35	2364	0.450028555	499.55	0
AT1G01970.1	410	46076.9	6.95	535	0.43495935	824.5	0
AT1G01980.1	542	60102.4	9.15	828	0.509225092	1828	0
AT1G01990.1	246	27913.6	6.51	369	0.5	1176	0
AT1G02000.1	435	48132.8	10.48	695	0.53256705	1781	0
AT1G02010.1	674	76107.1	8.09	903	0.446587537	117.14	0
AT1G02020.1	643	71365	6.65	969	0.502332815	1129	0
AT1G02020.2	544	60692.9	6.98	811	0.496936275	2333	0
AT1G02030.1	268	30181.5	8.09	382	0.475124378	1938	0
AT1G02040.1	325	36602.1	6.75	460	0.471794872	975	0
AT1G02050.1	396	43616.7	6.2	601	0.505892256	656	0
AT1G02060.1	711	80830.9	8.5	939	0.440225035	2177	0
AT1G02065.1	334	36826.7	8.89	556	0.55489022	536.33	0
AT1G02065.2	247	27503.8	7.34	408	0.550607287	824	0
AT1G02070.1	132	14729.3	8.71	205	0.517676768	302	0
AT1G02080.1	2379	263889.5	5.25	3064	0.429312036	149.22	0
AT1G02090.1	261	29468.6	5.45	370	0.472541507	118.22	0
AT1G02090.2	226	25471.1	5.19	316	0.466076696	116.22	0
AT1G02090.3	238	26795.6	5.39	335	0.469187675	206.88	0
AT1G02100.1	333	37549.2	5.99	428	0.428428428	119.25	0
AT1G02100.2	307	34875.5	7.09	392	0.425624321	102	0
AT1G02100.3	333	37549.2	5.99	428	0.428428428	102.69	0
AT1G02110.1	680	76577	7.51	1112	0.545098039	578.5	0
AT1G02120.1	599	67701.4	6.25	807	0.449081803	109.67	0
AT1G02130.1	204	22648.3	4.77	260	0.424836601	127.63	0
AT1G02140.1	151	17457.7	5.33	209	0.461368653	261.67	0
AT1G02145.1	494	56803.3	9.41	612	0.412955466	82.15	0
AT1G02145.2	333	38589.9	8.55	417	0.417417417	90.73	0
AT1G02145.3	498	57191.7	9.41	618	0.413654618	82.75	0
AT1G02145.4	454	52316.1	9.56	561	0.411894273	90.74	0
AT1G02150.1	525	59882.2	8.22	775	0.492063492	955	0
AT1G02160.1	72	8061	8.94	103	0.476851852	161.67	0
AT1G02160.2	92	10242.6	7	120	0.434782609	283.5	0
AT1G02170.1	368	39791.9	7.45	574	0.519927536	267.2	0
AT1G02180.1	227	24787.3	7.41	320	0.46989721	459	0
AT1G02190.1	628	72091.9	7.73	970	0.514861996	310.43	0
AT1G02190.2	624	71585.4	7.6	967	0.516559829	308.71	0
AT1G02205.1	462	52977	7.83	656	0.473304473	261.89	0
AT1G02205.2	626	72405.2	8.18	906	0.482428115	221.3	0
AT1G02210.1	88	10246.6	4.95	91	0.34469697	264	0
AT1G02220.1	395	45152.3	5.67	497	0.419409283	225.5	0
AT1G02230.1	360	40896.2	6.52	447	0.413888889	180.17	0
AT1G02250.1	351	39344.5	7.01	446	0.423551757	181.5	0
AT1G02260.1	503	54723.5	7.46	687	0.45526839	536.5	0
AT1G02270.1	485	55473.8	7.85	604	0.415120275	149.55	0
AT1G02280.1	298	32924.9	9.59	382	0.427293065	146.63	0
AT1G02280.2	298	32924.9	9.59	382	0.427293065	145.13	0
AT1G02290.1	444	50458.9	9.5	563	0.422672673	847.5	0
AT1G02300.1	380	42262.9	7.14	482	0.422807018	122.7	0
AT1G02305.1	363	40033	6.91	465	0.426997245	127.91	0
AT1G02310.1	412	46290	5.76	549	0.444174757	278	0
AT1G02330.1	280	32349	6.62	367	0.436904762	176.33	0
AT1G02335.1	220	23440.9	8.84	303	0.459090909	416	0
AT1G02340.1	293	33614.8	7.58	360	0.409556314	250.6	0
AT1G02350.1	141	15815.2	10.68	186	0.439716312	105.75	0
AT1G02360.1	273	30136.6	7.7	387	0.472527473	505.5	0
AT1G02370.1	538	60352.6	6.27	709	0.439281289	879	0
AT1G02380.1	210	23765.9	9.08	245	0.388888889	280.25	0
AT1G02390.1	531	59967.6	9.78	706	0.443188952	895.5	0
AT1G02400.1	330	36837.6	6.87	455	0.45959596	446.33	0
AT1G02405.1	135	14195.4	4.51	211	0.520987654	527	0
AT1G02410.1	288	32604.4	8.11	368	0.425925926	147	0
AT1G02420.1	492	56556.1	7.92	599	0.405826558	1476	0
AT1G02430.1	191	21252.9	5.59	251	0.438045375	139.6	0
AT1G02440.1	191	21344.3	6.24	251	0.438045375	114.6	0
AT1G02450.1	143	16817.5	4.73	180	0.41958042	541	0
AT1G02460.1	492	53462.5	6.45	682	0.462059621	300.83	0
AT1G02470.1	221	24584.3	10.5	266	0.401206637	123.57	0
AT1G02470.2	222	24740.5	10.6	268	0.402402402	122.14	0
AT1G02475.1	220	25036.9	10.49	277	0.41969697	116.13	0
AT1G02500.1	394	43157.8	5.61	592	0.500846024	765	0
AT1G02500.2	394	43157.8	5.61	592	0.500846024	765	0
AT1G02510.1	285	32060.7	4.9	380	0.444444444	543	0
AT1G02520.1	1279	137665.4	7.8	1721	0.448527495	351.91	0
AT1G02530.1	1274	136772.3	7.88	1714	0.448456306	399.8	0
AT1G02540.1	291	33803.3	3.78	361	0.413516609	873	0
AT1G02550.1	243	26222.4	4.17	370	0.507544582	729	0
AT1G02560.1	299	32355.6	8.44	409	0.455964326	149	0
AT1G02570.1	432	49266.8	6.43	586	0.452160494	906	0
AT1G02580.1	690	79308.9	5.19	869	0.419806763	134.76	0
AT1G02590.1	90	9491.6	4.31	115	0.425925926	67.5	0
AT1G02610.1	147	16865.9	4.22	169	0.383219955	133.86	0
AT1G02620.1	123	13825.8	4.69	160	0.433604336	343.5	0
AT1G02630.1	390	43344.5	9.25	517	0.441880342	804.5	0
AT1G02630.2	346	38340.6	9.44	468	0.450867052	478.33	0
AT1G02640.1	769	82984.3	8.42	1141	0.494581708	516.8	0
AT1G02650.1	514	58244.5	9.58	724	0.469520104	514	0
AT1G02660.1	714	78345.3	4.96	968	0.451914099	521.8	0
AT1G02670.1	679	75758.5	6.19	896	0.439862543	127.31	0
AT1G02680.1	127	14254.1	5.81	170	0.446194226	151.17	0
AT1G02690.1	539	59388.4	4.78	746	0.461348176	193.7	0
AT1G02690.2	540	59516.5	4.78	748	0.461728395	194	0
AT1G02700.1	248	27455.1	4.99	374	0.502688172	515	0
AT1G02710.1	97	8126.6	4.57	175	0.60137457	291	0
AT1G02720.1	362	41155.7	8.84	506	0.465930018	887.5	0
AT1G02720.2	362	41155.7	8.84	506	0.465930018	1464	0
AT1G02730.1	1182	132585.3	7.82	1619	0.456570784	1284.67	0
AT1G02740.1	328	37628.6	5.97	423	0.429878049	131.9	0
AT1G02750.1	222	25105.4	4.53	269	0.403903904	250	0
AT1G02770.1	317	36065.8	4.93	429	0.451104101	203	0
AT1G02780.1	215	24606.1	11.94	323	0.500775194	206.2	0
AT1G02790.1	423	44429.6	8.29	586	0.46178093	414.5	0
AT1G02800.1	502	55418.2	8.06	712	0.472775564	220.5	0
AT1G02810.1	580	63951.6	8.9	816	0.468965517	953	0
AT1G02813.1	150	16848.3	9.42	209	0.464444444	612	0
AT1G02816.1	167	18496	4.85	222	0.443113772	1009	0
AT1G02820.1	92	9827	10.01	144	0.52173913	307.5	0
AT1G02830.1	128	14450.5	10.3	166	0.432291667	192	0
AT1G02840.1	304	33728.9	11.6	463	0.507675439	95.46	0
AT1G02840.2	286	31966.9	11.07	428	0.498834499	119.62	0
AT1G02840.3	304	33728.9	11.6	463	0.507675439	95.15	0
AT1G02850.1	471	52581	6.19	624	0.441613588	127	0
AT1G02850.2	498	55503.3	6.46	658	0.44042838	133.23	0
AT1G02850.3	474	52952.4	6.19	628	0.441631505	127.69	0
AT1G02850.4	522	58061.3	6.46	689	0.439974457	150.33	0
AT1G02850.5	521	57974.3	6.46	687	0.439539347	150.08	0
AT1G02860.1	336	38409.1	8.32	427	0.423611111	252.83	0
AT1G02860.2	334	38218.9	8.35	423	0.422155689	251.83	0
AT1G02870.1	194	22103.1	10.17	270	0.463917526	281	0
AT1G02880.1	198	22166.9	6.08	242	0.407407407	272.2	0
AT1G02880.2	265	29589.2	5.32	343	0.431446541	200.86	0
AT1G02880.3	268	29878.6	5.32	348	0.432835821	194.83	0
AT1G02880.4	181	20069.4	5.22	225	0.414364641	194.5	0
AT1G02890.1	1253	136822.4	5.77	1662	0.442138867	153	0
AT1G02890.2	1225	133722.8	5.84	1628	0.442993197	155.65	0
AT1G02900.1	121	12966.5	8.1	172	0.473829201	579	0
AT1G02910.1	454	50738.5	9.83	638	0.468428781	173	0
AT1G02920.1	210	23597.9	6.61	278	0.441269841	308.33	0
AT1G02930.1	209	23485.8	6.18	278	0.44338118	349.67	0
AT1G02940.1	257	29849	9.55	339	0.439688716	192.75	0
AT1G02950.1	244	28530.7	9.02	309	0.422131148	225.75	0
AT1G02950.2	246	28700.9	9.02	312	0.422764228	227.5	0
AT1G02950.3	244	28530.7	9.02	309	0.422131148	180.8	0
AT1G02950.4	218	25057.9	9.62	277	0.423547401	228.25	0
AT1G02960.1	463	51068.2	4.61	578	0.41612671	113.07	0
AT1G02960.2	472	52019.1	4.59	588	0.415254237	115	0
AT1G02960.3	413	45488.9	4.69	523	0.422114609	126.31	0
AT1G02965.1	163	17453.7	4.26	216	0.441717791	81.5	0
AT1G02970.1	501	56529.7	8.22	646	0.429807053	185.6	0
AT1G02980.1	743	85964.2	7.58	949	0.425751458	166.21	0
AT1G02990.1	1070	118441.6	9.12	1292	0.402492212	368.83	0
AT1G02990.2	1239	136992.4	9.11	1501	0.403820285	397.36	0
AT1G03000.1	942	103044.1	5.98	1246	0.440905874	238.46	0
AT1G03010.1	635	71158.9	8.9	790	0.414698163	419.8	0
AT1G03020.1	103	11067.8	5.82	141	0.45631068	309	0
AT1G03030.1	302	34056.7	7.58	394	0.434878587	112.08	0
AT1G03040.1	303	32703.9	6.61	442	0.486248625	242.67	0
AT1G03050.1	600	66970.6	4.57	820	0.455555556	495.25	0
AT1G03055.1	265	29794.8	8.9	333	0.418867925	131.29	0
AT1G03055.2	201	22371.2	10.15	255	0.422885572	171.17	0
AT1G03060.1	3602	400890.1	6.03	4639	0.429298538	594.95	0
AT1G03070.1	248	27881.9	8.26	342	0.459677419	203.8	0
AT1G03080.1	1734	198548.1	4.72	2165	0.416186082	1147.2	0
AT1G03090.1	715	78368.5	6.78	978	0.455944056	169.73	0
AT1G03090.2	735	80450.8	6.9	1009	0.457596372	162.88	0
AT1G03100.1	794	89238.3	9.12	988	0.414777498	2595	0
AT1G03103.1	172	17663.9	8.4	244	0.472868217	213.33	0
AT1G03110.1	428	46443.3	5.33	562	0.437694704	156.4	0
AT1G03120.1	183	18941.5	4.34	295	0.537340619	274.5	0
AT1G03130.1	205	22306.4	10.35	294	0.47804878	892	0
AT1G03140.1	421	47881	9.51	590	0.467141726	721.5	0
AT1G03150.1	175	20395.2	8.37	218	0.415238095	123.83	0
AT1G03160.1	913	100729.3	5.63	1211	0.442132165	261.64	0
AT1G03160.2	741	81737.1	5.57	998	0.44894287	268	0
AT1G03170.1	241	27255.2	4.74	325	0.449515906	1053	0
AT1G03180.1	266	30012.5	9.68	346	0.43358396	156.43	0
AT1G03180.2	252	28955.7	10.71	309	0.408730159	249.83	0
AT1G03190.1	759	86234.7	7.49	1004	0.44093105	198.31	0
AT1G03190.2	759	86234.7	7.49	1004	0.44093105	223	0
AT1G03210.1	287	31709.7	4.64	389	0.451800232	172.2	0
AT1G03220.1	434	45716.9	8.78	666	0.511520737	1530	0
AT1G03230.1	435	46147.6	9.46	667	0.511111111	1502	0
AT1G03250.1	246	27719.2	7.05	336	0.455284553	167.14	0
AT1G03260.1	275	29549	8.92	368	0.446060606	148	0
AT1G03270.1	500	54661.2	6.91	662	0.441333333	115.38	0
AT1G03280.1	480	54123.2	4.75	646	0.448611111	172.82	0
AT1G03290.1	572	63326.8	4.38	704	0.41025641	206.67	0
AT1G03300.1	671	76289.8	5.1	874	0.434177844	1006.5	0
AT1G03310.1	883	98882.9	5.72	1121	0.423178558	1466	0
AT1G03310.2	883	98882.9	5.72	1121	0.423178558	1470	0
AT1G03320.1	221	24684.6	9.32	299	0.450980392	331.5	0
AT1G03330.1	94	10694.2	7.6	123	0.436170213	242	0
AT1G03340.1	386	44026.3	9.3	493	0.425734024	259.6	0
AT1G03350.1	471	51895	3.98	626	0.443029016	1756	0
AT1G03360.1	323	36573.6	7.36	442	0.456140351	180.57	0
AT1G03370.1	1860	207525.2	6.86	2392	0.428673835	471.13	0
AT1G03380.1	927	100930	6.84	1219	0.438331535	414.67	0
AT1G03390.1	462	52085.6	7.26	594	0.428571429	1386	0
AT1G03400.1	352	39130.3	6.15	503	0.476325758	412	0
AT1G03410.1	399	44845.4	7.54	556	0.46449457	884	0
AT1G03430.1	158	17925.3	4.77	194	0.4092827	170.83	0
AT1G03440.1	398	43593.9	8.56	603	0.505025126	1667	0
AT1G03445.1	813	90091.2	4.88	1076	0.441164412	123.95	0
AT1G03457.1	430	47623.2	9.34	574	0.44496124	190.78	0
AT1G03457.2	439	48570.2	8.83	586	0.444950645	188.22	0
AT1G03470.1	270	31480.8	4.68	343	0.42345679	415.67	0
AT1G03470.2	270	31480.8	4.68	343	0.42345679	391.67	0
AT1G03475.1	363	40761.6	7.92	500	0.459136823	181	0
AT1G03490.1	282	32202.5	4.35	382	0.451536643	211.5	0
AT1G03495.1	466	51398.8	7.25	650	0.464949928	1753	0
AT1G03510.1	430	47576.4	7.31	561	0.434883721	1290	0
AT1G03520.1	448	51503.3	8.72	575	0.427827381	508.75	0
AT1G03520.2	359	41066.5	8.55	474	0.440111421	280.8	0
AT1G03530.1	802	88837.7	4	1124	0.46716542	867	0
AT1G03540.1	610	67401.3	8.55	839	0.458469945	1830	0
AT1G03550.1	284	31872.7	7.13	381	0.447183099	104.83	0
AT1G03560.1	661	74627.7	7.86	824	0.415532022	2255	0
AT1G03590.1	448	49367.3	5.08	602	0.447916667	333.83	0
AT1G03600.1	175	18834.4	10.5	274	0.521904762	780	0
AT1G03610.1	309	35773.8	5.09	410	0.442286947	335	0
AT1G03620.1	266	30546.9	7.96	358	0.448621554	86	0
AT1G03630.1	402	43882.6	9.61	545	0.451907131	278.8	0
AT1G03630.2	400	43625.3	9.71	542	0.451666667	275.8	0
AT1G03650.1	159	17843.3	9.3	222	0.465408805	396.5	0
AT1G03660.1	108	11944.5	10.3	131	0.404320988	324	0
AT1G03670.1	617	67458.7	7.32	765	0.413290113	617	0
AT1G03680.1	180	19664.4	9.25	260	0.481481481	455	0
AT1G03687.1	382	42916.8	8.21	539	0.470331588	169.5	0
AT1G03687.2	310	35045.9	8.17	429	0.461290323	204	0
AT1G03700.1	165	17858.4	10.28	227	0.458585859	213.33	0
AT1G03710.1	203	23433.8	4.44	294	0.482758621	239.25	0
AT1G03710.2	203	23433.8	4.44	294	0.482758621	247.67	0
AT1G03720.1	275	30904.5	9.98	346	0.419393939	206.25	0
AT1G03730.1	168	18368.8	10.85	235	0.466269841	1068	0
AT1G03740.1	543	61447.8	9.42	704	0.432166974	431	0
AT1G03740.2	543	61447.8	9.42	704	0.432166974	516.5	0
AT1G03750.1	863	98485.5	6.96	1101	0.425260718	383.29	0
AT1G03760.1	392	44055.4	4.71	519	0.441326531	138.2	0
AT1G03770.1	461	51974.1	5.14	595	0.43022415	161.1	0
AT1G03780.1	688	78649.2	9.78	892	0.432170543	192.62	0
AT1G03780.2	759	86477.3	10.24	1009	0.443126921	148.94	0
AT1G03790.1	394	43614	7.9	584	0.494077834	1573	0
AT1G03800.1	246	26392.3	4.84	383	0.51897019	738	0
AT1G03810.1	144	15669	10.07	207	0.479166667	216	0
AT1G03820.1	223	25205	4.22	286	0.427503737	860	0
AT1G03830.1	992	112500	5.38	1311	0.440524194	255.92	0
AT1G03840.1	507	55825.8	8.44	700	0.460223537	562	0
AT1G03840.2	505	55613.6	8.56	697	0.460066007	530	0
AT1G03850.1	160	17575	9.84	212	0.441666667	443.5	0
AT1G03850.2	151	16365.7	9.18	191	0.421633554	660	0
AT1G03860.1	287	31810.3	9.87	406	0.471544715	213.33	0
AT1G03860.2	222	24896.3	9.58	315	0.472972973	271	0
AT1G03860.3	287	31810.3	9.87	406	0.471544715	227.83	0
AT1G03870.1	248	26114.8	9.32	363	0.487903226	1035	0
AT1G03880.1	456	50558	7	700	0.511695906	408.25	0
AT1G03890.1	452	49674.5	5.45	676	0.498525074	380	0
AT1G03900.1	273	29794.9	6.38	413	0.504273504	399.33	0
AT1G03905.1	291	32421	6.52	400	0.458190149	190.17	0
AT1G03910.1	673	78285	6.57	923	0.457157008	163.69	0
AT1G03920.1	570	65029	6.46	732	0.428070175	167.08	0
AT1G03930.1	472	53001.4	10.48	634	0.447740113	167	0
AT1G03940.1	470	51925.3	7.12	652	0.462411348	1515	0
AT1G03950.1	211	23026	7.79	283	0.447077409	91.09	0
AT1G03960.1	530	61237.8	4.58	667	0.419496855	179.31	0
AT1G03960.2	390	45844.5	4.35	464	0.396581197	191	0
AT1G03970.1	271	30585.9	5.75	382	0.469864699	1148	0
AT1G03980.1	453	51550.8	7	565	0.415746873	259.67	0
AT1G03982.1	178	19411.2	10.61	219	0.41011236	430	0
AT1G03990.1	759	83863	8.34	1049	0.460693895	759	0
AT1G04000.1	153	16853.2	10.47	254	0.553376906	1014	0
AT1G04010.1	634	71687.1	6.34	847	0.445320715	149.94	0
AT1G04020.1	715	79689.2	6.96	933	0.434965035	184.38	0
AT1G04020.2	714	79519.1	6.96	930	0.434173669	184.15	0
AT1G04030.1	419	47065.9	4.67	530	0.421638823	369.2	0
AT1G04040.1	272	31095.6	9.51	384	0.470588235	354.33	0
AT1G04050.1	735	82751.9	4.83	974	0.441723356	243.18	0
AT1G04070.1	95	9939.5	9.17	153	0.536842105	634	0
AT1G04080.1	769	85241.2	4.63	1063	0.460771565	207	0
AT1G04090.1	573	64196.4	6.13	750	0.436300175	982.5	0
AT1G04100.1	262	27878.2	6.04	358	0.455470738	313.5	0
AT1G04110.1	776	83775.2	9.32	1065	0.457474227	2328	0
AT1G04120.1	1515	168572.5	7.61	1933	0.42530253	439.75	0
AT1G04130.1	361	40509.6	5.98	483	0.44598338	164.38	0
AT1G04140.1	791	85674.4	7.65	1079	0.454698694	223.07	0
AT1G04140.2	794	86122	7.96	1080	0.453400504	224.14	0
AT1G04150.1	1013	113932.9	9.92	1399	0.460348799	3039	0
AT1G04160.1	1501	169491.8	7.81	1891	0.419942261	118.5	0
AT1G04170.1	466	50853	9.04	613	0.438483548	199.22	0
AT1G04180.1	422	47401.4	8.69	598	0.47235387	633	0
AT1G04190.1	329	37180	9.18	429	0.434650456	166.75	0
AT1G04200.1	733	82642.3	5.62	929	0.422464757	145.83	0
AT1G04210.1	1113	125156.1	6.02	1414	0.423480084	362.36	0
AT1G04220.1	529	59527.2	9.58	723	0.45557656	892	0
AT1G04230.1	326	37149.2	11.01	439	0.448875256	172	0
AT1G04240.1	190	21520.4	7.02	229	0.401754386	392.67	0
AT1G04250.1	230	25287.8	7.25	340	0.492753623	217.4	0
AT1G04260.1	183	19325	4.41	279	0.508196721	838	0
AT1G04270.1	153	17129.1	11.05	217	0.472766885	200	0
AT1G04270.2	152	17058	11.05	214	0.469298246	198.75	0
AT1G04280.1	535	59976.8	6.45	718	0.447352025	213.89	0
AT1G04290.1	156	16886.4	8.46	217	0.463675214	282.33	0
AT1G04300.1	1075	119653.9	6.39	1446	0.448372093	275.85	0
AT1G04300.2	998	111017.2	7.14	1342	0.448229793	343.91	0
AT1G04300.3	1083	120442.8	6.33	1457	0.448445676	277.69	0
AT1G04310.1	646	72191.9	6.45	912	0.470588235	823.33	0
AT1G04330.1	101	11300.9	11.09	165	0.544554455	672	0
AT1G04340.1	160	17395.5	10.2	215	0.447916667	168.4	0
AT1G04350.1	361	40796.2	5.81	472	0.435826408	481.33	0
AT1G04360.1	382	42615.7	7.62	525	0.458115183	1422	0
AT1G04370.1	134	14742.9	7.75	201	0.5	402	0
AT1G04380.1	346	38617.7	5.55	456	0.439306358	427.33	0
AT1G04390.1	850	95619.4	6.87	1118	0.438431373	328.22	0
AT1G04400.1	613	69456.3	5.83	820	0.445894508	488.8	0
AT1G04400.2	613	69456.3	5.83	820	0.445894508	452.8	0
AT1G04410.1	333	35570.6	6.51	488	0.488488488	212	0
AT1G04420.1	413	46426.7	8.76	559	0.451170299	181.25	0
AT1G04430.1	624	70507.5	6.56	825	0.440705128	297.38	0
AT1G04430.2	624	70507.5	6.56	825	0.440705128	283.5	0
AT1G04440.1	469	53204.1	10.34	624	0.443496802	150.43	0
AT1G04445.1	173	19204.3	9.13	277	0.53371869	519	0
AT1G04450.1	221	24255.7	10.39	303	0.457013575	181	0
AT1G04470.1	1036	115472.1	6.89	1451	0.466859717	661.4	0
AT1G04480.1	141	15026.7	11.19	207	0.489361702	216	0
AT1G04490.1	402	44827.6	8.63	477	0.395522388	356	0
AT1G04490.2	402	44827.6	8.63	477	0.395522388	322.4	0
AT1G04500.1	387	42768.3	4.28	498	0.428940568	323.2	0
AT1G04510.1	524	56865.5	6.61	707	0.449745547	110.06	0
AT1G04510.2	524	56881.5	6.61	706	0.449109415	110.06	0
AT1G04520.1	308	32763.9	8.06	404	0.437229437	360.75	0
AT1G04530.1	311	34552.6	4.04	401	0.429796356	270.4	0
AT1G04540.1	602	66814.7	10.39	831	0.46013289	1806	0
AT1G04550.1	174	18737.3	9.57	246	0.471264368	463.67	0
AT1G04550.2	240	26285.8	9.95	332	0.461111111	247.6	0
AT1G04555.1	153	17528.8	10.91	213	0.464052288	234.75	0
AT1G04560.1	187	19846	10.11	265	0.472370766	285	0
AT1G04570.1	543	59506.2	9.49	718	0.440761203	967.5	0
AT1G04580.1	1338	147302.2	6.28	1742	0.433981066	410.4	0
AT1G04590.1	382	43042.6	9.14	496	0.432809773	149.33	0
AT1G04590.2	385	43401.1	9.33	499	0.432034632	150.11	0
AT1G04600.1	1731	196119.9	5.25	2173	0.418447911	123.64	0
AT1G04610.1	438	48746.9	9.5	607	0.46194825	579	0
AT1G04620.1	463	51661.1	8.24	615	0.442764579	84.68	0
AT1G04630.1	144	16125.5	9.63	220	0.509259259	248.33	0
AT1G04635.1	152	17016.8	7.69	192	0.421052632	682	0
AT1G04640.1	236	26421	7.02	304	0.429378531	448	0
AT1G04640.2	236	26421	7.02	304	0.429378531	1138	0
AT1G04645.1	129	14903.2	8.28	163	0.42118863	494	0
AT1G04650.1	998	112721.1	6.13	1250	0.41750167	441.86	0
AT1G04660.1	213	18312	8.92	364	0.569640063	1288	0
AT1G04670.1	127	13450.3	9.9	171	0.448818898	232.33	0
AT1G04680.1	432	47770.5	7.96	631	0.486882716	320.5	0
AT1G04690.1	329	36538.4	7.5	461	0.467071935	283	0
AT1G04700.1	1043	118005.7	6.47	1307	0.417705337	431.78	0
AT1G04710.1	444	46610.9	8.41	638	0.478978979	113.93	0
AT1G04730.1	955	108005	7	1207	0.421291449	132.77	0
AT1G04750.1	220	24764.7	9	289	0.437878788	238.4	0
AT1G04750.2	182	20507	9.67	236	0.432234432	187.4	0
AT1G04760.1	221	24872.8	9.36	292	0.440422323	132.6	0
AT1G04770.1	304	34659.5	6.09	405	0.444078947	296.75	0
AT1G04778.1	57	6049.6	10.46	95	0.555555556	153	0
AT1G04780.1	665	74359.2	8.44	901	0.451629073	1418	0
AT1G04790.1	635	71492.5	8.71	836	0.438845144	254.11	0
AT1G04800.1	201	18045.2	7.91	321	0.532338308	835	0
AT1G04810.1	1002	108864.7	5	1387	0.461410512	254.69	0
AT1G04820.1	451	49540.5	4.68	657	0.485587583	567.67	0
AT1G04830.1	449	51094.6	7.96	613	0.455085375	183.78	0
AT1G04840.1	666	75104.6	8.63	833	0.416916917	999	0
AT1G04850.1	414	46602.7	6.04	580	0.466988728	131.08	0
AT1G04860.1	962	105151.4	4.91	1242	0.43035343	1139.33	0
AT1G04870.1	281	32074	4.57	362	0.429418743	219.57	0
AT1G04870.2	384	43129.4	4.99	525	0.455729167	223.86	0
AT1G04880.1	449	50003.9	5.28	605	0.449146251	226.71	0
AT1G04890.1	412	47362.8	7.08	516	0.417475728	674.33	0
AT1G04900.1	443	50604	8.57	563	0.423626787	133.38	0
AT1G04910.1	520	59042.3	9.77	696	0.446153846	211.44	0
AT1G04920.1	1063	119474.7	6.22	1475	0.462527438	315.36	0
AT1G04930.1	333	36793.4	10.74	497	0.497497497	188.14	0
AT1G04940.1	275	31203.2	9.83	384	0.465454545	379.33	0
AT1G04945.1	368	42205.5	5.92	471	0.426630435	271	0
AT1G04945.2	393	45059.5	5.14	497	0.421543681	327	0
AT1G04950.1	550	61364.1	7.52	706	0.427878788	168.62	0
AT1G04950.2	550	61364.1	7.52	706	0.427878788	162.31	0
AT1G04950.3	550	61364.1	7.52	706	0.427878788	194	0
AT1G04960.1	318	34358.1	7.06	418	0.438155136	124.45	0
AT1G04960.2	335	36753.8	6.72	424	0.421890547	166.9	0
AT1G04970.1	489	53492.9	4.4	610	0.415814588	284.83	0
AT1G04970.2	350	38318.5	4.36	436	0.415238095	255.8	0
AT1G04980.1	448	48402.7	6.39	589	0.438244048	177	0
AT1G04985.1	194	21924.3	11.57	273	0.469072165	198.6	0
AT1G04990.1	405	44704.1	8.16	560	0.46090535	262.57	0
AT1G04990.2	405	44704.1	8.16	560	0.46090535	195.88	0
AT1G05000.1	216	24537	7.79	301	0.464506173	220.8	0
AT1G05010.1	324	36676.6	5.01	453	0.466049383	341	0
AT1G05020.1	654	72171.2	4.7	934	0.476044852	2414	0
AT1G05030.1	525	57201.9	9.02	705	0.447619048	148.25	0
AT1G05040.1	167	18753.5	4.71	222	0.443113772	203.5	0
AT1G05040.2	158	17843.7	4.88	202	0.426160338	498	0
AT1G05055.1	422	46977.5	6.58	581	0.45892575	374	0
AT1G05060.1	254	27837.5	10.03	345	0.452755906	200.2	0
AT1G05065.1	84	9538.2	11.85	109	0.432539683	252	0
AT1G05070.1	185	20263.8	6.51	272	0.49009009	292.33	0
AT1G05080.1	440	49883.1	4.33	559	0.423484848	440	0
AT1G05085.1	125	14649.3	11.15	153	0.408	93.75	0
AT1G05090.1	707	77262.2	4.12	894	0.421499293	530.25	0
AT1G05100.1	340	37742.1	4.71	521	0.510784314	1272	0
AT1G05120.1	834	94587.4	8.17	1081	0.432054357	170.69	0
AT1G05140.1	442	47774.6	9.61	569	0.429110106	1509	0
AT1G05150.1	809	90168.6	6.73	1075	0.442933663	2894	0
AT1G05160.1	491	56408.7	8.63	639	0.433808554	230.89	0
AT1G05170.1	405	45756.9	8.96	531	0.437037037	171	0
AT1G05170.2	408	46161.3	8.95	535	0.437091503	167	0
AT1G05180.1	541	60034.3	5.72	696	0.42883549	136.79	0
AT1G05180.2	437	48993	6.61	554	0.422578185	121.13	0
AT1G05180.3	423	47519.2	6.61	533	0.42001576	138.71	0
AT1G05190.1	224	24705.5	10.55	307	0.456845238	311.67	0
AT1G05200.1	960	107205.7	8.36	1281	0.444791667	465.29	0
AT1G05200.2	960	107205.7	8.36	1281	0.444791667	472.14	0
AT1G05205.1	92	10676.1	7.42	139	0.503623188	185.67	0
AT1G05210.1	169	18310.7	9.9	240	0.473372781	385	0
AT1G05220.1	161	17836.2	9.85	217	0.449275362	352.5	0
AT1G05220.2	161	17836.2	9.85	217	0.449275362	256.33	0
AT1G05230.1	722	79422.9	5.74	994	0.458910434	223.25	0
AT1G05230.2	722	79422.9	5.74	994	0.458910434	222.15	0
AT1G05230.3	720	79209.7	5.74	993	0.459722222	223.17	0
AT1G05240.1	326	35624	9.73	476	0.486707566	319.25	0
AT1G05250.1	326	35624	9.73	476	0.486707566	341.5	0
AT1G05260.1	327	34905.3	8.49	449	0.457696228	302.25	0
AT1G05270.1	372	40741.3	4.63	508	0.455197133	154	0
AT1G05280.1	462	53030.7	8.97	626	0.451659452	299.4	0
AT1G05290.1	370	41665	4.65	424	0.381981982	281.5	0
AT1G05291.1	205	22054.7	9.36	266	0.432520325	241.33	0
AT1G05300.1	361	38167.1	6.75	527	0.486611265	458.33	0
AT1G05300.2	268	28387.7	6.79	402	0.5	919	0
AT1G05310.1	394	43349.6	8.09	523	0.442470389	267.4	0
AT1G05320.1	791	89450.6	4.61	931	0.392330383	377.57	0
AT1G05320.2	791	89450.6	4.61	931	0.392330383	377	0
AT1G05320.3	791	89450.6	4.61	931	0.392330383	337.38	0
AT1G05340.1	73	7479.5	7.17	115	0.525114155	237	0
AT1G05350.1	446	48553.5	4.32	600	0.448430493	116.21	0
AT1G05360.1	417	46618.1	9.12	524	0.418864908	207	0
AT1G05370.1	440	49949.8	10.24	605	0.458333333	211.43	0
AT1G05380.1	1139	126357.6	8.48	1457	0.426397425	514.38	0
AT1G05380.2	1139	126357.6	8.48	1457	0.426397425	517	0
AT1G05385.1	200	22267.1	8.67	252	0.42	248.67	0
AT1G05400.1	162	17740.9	6.74	246	0.50617284	249	0
AT1G05410.1	472	53368.3	5.12	628	0.443502825	348.4	0
AT1G05410.2	445	50322	5.29	592	0.443445693	276.17	0
AT1G05420.1	227	24967.2	5.53	358	0.525697504	681	0
AT1G05430.1	270	29861.5	10.39	359	0.443209877	177.83	0
AT1G05440.1	385	43432.2	8.82	497	0.43030303	509	0
AT1G05450.1	51	5920.8	12.28	73	0.477124183	116	0
AT1G05450.2	206	20621.1	6.98	294	0.475728155	167.8	0
AT1G05460.1	1003	113362.2	4.69	1311	0.435692921	675	0
AT1G05470.1	586	67279.4	9.62	796	0.452787258	207.38	0
AT1G05490.1	1411	158721.9	5.81	1803	0.42593905	1150	0
AT1G05500.1	561	62928.3	5.61	743	0.441473559	162.31	0
AT1G05510.1	242	27293.2	6.71	354	0.487603306	326.67	0
AT1G05520.1	784	86356.4	5.33	1060	0.450680272	215.5	0
AT1G05530.1	456	51189.7	4.93	628	0.459064327	1368	0
AT1G05540.1	368	41794.1	5.12	507	0.45923913	423.33	0
AT1G05550.1	426	47657.7	7.84	561	0.438967136	421	0
AT1G05560.1	470	52813	5.42	648	0.459574468	1650	0
AT1G05570.1	1951	225759	9.28	2506	0.428156501	144.91	0
AT1G05575.1	90	9525.1	10.56	124	0.459259259	497	0
AT1G05577.1	373	41638.7	9.83	506	0.452189455	250.33	0
AT1G05580.1	868	95866.5	6.44	1245	0.478110599	710.5	0
AT1G05580.2	757	83202	6.26	1096	0.482606781	719.75	0
AT1G05590.1	581	64990.6	6.37	777	0.445783133	710.33	0
AT1G05600.1	505	57268.1	6.16	636	0.41980198	1650	0
AT1G05610.1	477	53334.6	8.52	589	0.41160028	183.13	0
AT1G05615.1	173	19774.9	4.5	234	0.450867052	173	0
AT1G05620.1	323	34667.6	4.82	424	0.437564499	142.22	0
AT1G05620.2	303	32528.1	5	397	0.436743674	140.13	0
AT1G05630.1	1171	129483	6.38	1649	0.469399374	388.8	0
AT1G05630.2	1137	125696.5	6.38	1603	0.469950161	331.64	0
AT1G05640.1	628	68697.4	10.31	830	0.440552017	628	0
AT1G05650.1	395	41571.1	9.58	582	0.491139241	296.25	0
AT1G05660.1	395	41853.6	9.52	574	0.484388186	296.25	0
AT1G05670.1	1185	134818.1	7.87	1479	0.416033755	1075.67	0
AT1G05680.1	454	51050.4	5.67	612	0.449339207	759	0
AT1G05690.1	365	41523.9	9.06	471	0.430136986	332	0
AT1G05700.1	844	94093.8	6.78	1079	0.42614534	232.64	0
AT1G05710.1	150	16610.7	6.78	209	0.464444444	175.6	0
AT1G05710.2	172	18978.5	6.5	234	0.453488372	240	0
AT1G05710.3	150	16610.7	6.78	209	0.464444444	190	0
AT1G05710.4	150	16610.7	6.78	209	0.464444444	127.83	0
AT1G05720.1	164	18573.4	4.81	210	0.426829268	195.5	0
AT1G05730.1	150	17122.2	5.58	198	0.44	382	0
AT1G05740.1	146	16492.8	4.85	190	0.433789954	146	0
AT1G05750.1	501	55778	8.4	663	0.441117764	3226	0
AT1G05760.1	175	19199.4	6.63	234	0.445714286	317	0
AT1G05770.1	185	20172.5	6.34	242	0.436036036	373.5	0
AT1G05780.1	107	11546.5	8.51	137	0.426791277	349	0
AT1G05785.1	136	15291.3	9.96	169	0.414215686	104.86	0
AT1G05785.2	136	15291.3	9.96	169	0.414215686	102.71	0
AT1G05790.1	688	76945.5	5.74	916	0.44379845	156	0
AT1G05790.2	517	57776.9	4.82	673	0.433913604	176.93	0
AT1G05800.1	472	52799.5	9.08	640	0.451977401	1416	0
AT1G05805.1	363	38950.9	7.53	531	0.487603306	237.5	0
AT1G05810.1	262	28812.2	7.29	384	0.488549618	448	0
AT1G05820.1	537	58727.6	7.5	701	0.435133457	131.15	0
AT1G05820.2	508	55567.1	7.73	657	0.431102362	170.08	0
AT1G05830.1	1057	120035.5	7.58	1389	0.438032167	146.42	0
AT1G05830.2	1057	120035.5	7.58	1389	0.438032167	146.12	0
AT1G05835.1	128	14220.6	9.53	187	0.486979167	260	0
AT1G05840.1	486	53296.6	6.05	623	0.427297668	169.8	0
AT1G05850.1	322	35579.2	7.63	466	0.482401656	369.5	0
AT1G05860.1	281	31175.9	10.11	374	0.443653618	392	0
AT1G05870.1	190	20805.9	4.28	277	0.485964912	439	0
AT1G05870.2	190	20805.9	4.28	277	0.485964912	308.5	0
AT1G05880.1	490	55572.9	4.98	627	0.426530612	121.79	0
AT1G05890.1	553	62459.1	4.9	735	0.443037975	153.07	0
AT1G05894.1	458	51015	10.53	557	0.405385735	1490	0
AT1G05900.1	315	34494.3	9.75	407	0.430687831	150.6	0
AT1G05900.2	387	42414.4	9.87	502	0.432385874	125	0
AT1G05910.1	1211	133782.5	5.64	1649	0.453894853	358.36	0
AT1G05920.1	316	36476.3	10.3	418	0.44092827	1477	0
AT1G05930.1	319	37356.2	7.95	438	0.457680251	478.5	0
AT1G05940.1	570	60175.6	7.67	808	0.47251462	244.38	0
AT1G05950.1	591	65740.1	6.51	757	0.426959955	186.91	0
AT1G05960.1	983	108944.4	5.57	1241	0.420820617	172.9	0
AT1G05970.1	199	22654.3	10.08	283	0.474036851	281.67	0
AT1G05970.2	201	22910.6	10.16	285	0.472636816	285.67	0
AT1G05990.1	151	16956	4.13	203	0.44812362	594	0
AT1G06000.1	436	48121.8	6.12	663	0.506880734	1587	0
AT1G06010.1	79	8691.9	4.48	107	0.451476793	211	0
AT1G06020.1	346	37627.7	5.47	500	0.481695568	259.5	0
AT1G06030.1	330	35892.4	4.66	471	0.475757576	255.25	0
AT1G06040.1	249	27640.7	5.53	342	0.457831325	409	0
AT1G06040.2	178	19718.2	6.48	247	0.462546816	654.5	0
AT1G06050.1	314	34850.3	5.27	417	0.442675159	647	0
AT1G06060.1	214	24555.9	6.09	269	0.419003115	159.29	0
AT1G06070.1	424	47130.7	6.36	580	0.455974843	378.6	0
AT1G06080.1	306	36106.3	9.67	425	0.462962963	244	0
AT1G06090.1	300	34769.5	9.6	427	0.474444444	226.2	0
AT1G06100.1	300	35355.4	9.78	404	0.448888889	180	0
AT1G06110.1	437	48975.4	5.31	599	0.456903127	312.8	0
AT1G06120.1	300	35178	9.83	420	0.466666667	224.4	0
AT1G06130.1	332	36624.5	8.22	441	0.442771084	169.13	0
AT1G06130.2	331	36496.3	8.02	440	0.443101712	164.75	0
AT1G06135.1	70	7668	10.73	102	0.485714286	546	0
AT1G06137.1	69	7283.5	9.75	104	0.502415459	207	0
AT1G06140.1	559	62377.9	8.14	712	0.42456768	1677	0
AT1G06149.1	35	3675.1	11.82	52	0.495238095	269.82	0
AT1G06150.1	735	81014.3	6.06	952	0.431746032	383.92	0
AT1G06160.1	245	27089.5	4.83	331	0.450340136	931	0
AT1G06170.1	421	47032.3	5.73	550	0.435471101	386.75	0
AT1G06170.2	421	47032.3	5.73	550	0.435471101	529.33	0
AT1G06180.1	247	27950.9	6.18	309	0.417004049	304	0
AT1G06190.1	402	44529.2	4.81	528	0.437810945	735	0
AT1G06190.2	293	32596.2	10.57	387	0.440273038	421.67	0
AT1G06200.1	207	23249.3	5.39	271	0.436392915	194.4	0
AT1G06210.1	384	42796.7	4.43	503	0.436631944	370.25	0
AT1G06210.2	280	31380.5	4.67	363	0.432142857	553.67	0
AT1G06220.1	988	110440.8	4.82	1323	0.446356275	310	0
AT1G06220.2	988	110440.8	4.82	1323	0.446356275	295.25	0
AT1G06225.1	84	9481	9.5	116	0.46031746	252	0
AT1G06230.1	767	84093.9	5.01	1013	0.440243372	532.33	0
AT1G06230.2	767	84093.9	5.01	1013	0.440243372	628.2	0
AT1G06240.1	384	42269.3	6.92	551	0.478298611	218	0
AT1G06250.1	424	48122.1	6.33	571	0.448899371	466.67	0
AT1G06260.1	344	37769.7	7.65	470	0.455426357	525.5	0
AT1G06270.1	344	38933.1	8.93	458	0.44379845	760	0
AT1G06280.1	207	23416.1	10.02	265	0.426731079	643	0
AT1G06290.1	676	75675.8	8.08	911	0.449211045	182.69	0
AT1G06310.1	676	75899.2	7.93	893	0.440335306	159.23	0
AT1G06320.1	196	21957.9	10.09	245	0.416666667	222.33	0
AT1G06330.1	160	17900.1	8.85	231	0.48125	240	0
AT1G06340.1	135	15477.4	5.71	198	0.488888889	731	0
AT1G06350.1	301	35431.8	9.72	412	0.456256921	230	0
AT1G06360.1	300	35509.7	9.25	407	0.452222222	230.4	0
AT1G06380.1	255	28714.5	10.15	343	0.448366013	953	0
AT1G06390.1	408	46023.8	8.46	545	0.445261438	136.17	0
AT1G06390.2	408	46023.8	8.46	545	0.445261438	121.46	0
AT1G06400.1	217	23926.9	6.94	303	0.465437788	497.5	0
AT1G06410.1	852	96687.6	5.61	1118	0.437402191	631.6	0
AT1G06420.1	222	25851.6	10.54	279	0.418918919	1025	0
AT1G06430.1	686	73197.9	5.68	944	0.458697765	451	0
AT1G06440.1	391	44691.4	9.52	529	0.450980392	1672	0
AT1G06450.1	361	40477.7	6.28	513	0.473684211	1380	0
AT1G06460.1	286	31221.9	9.82	390	0.454545455	175.14	0
AT1G06470.1	415	46451.7	4.73	510	0.409638554	141.08	0
AT1G06470.2	415	46451.7	4.73	510	0.409638554	158.83	0
AT1G06475.1	94	10721.6	9.3	129	0.457446809	553	0
AT1G06490.1	1934	224973.1	8.7	2449	0.422095829	142.64	0
AT1G06500.1	137	14687.3	8.53	186	0.452554745	226.67	0
AT1G06500.2	137	14687.3	8.53	186	0.452554745	246.33	0
AT1G06500.3	137	14687.3	8.53	186	0.452554745	399	0
AT1G06500.4	137	14687.3	8.53	186	0.452554745	288.5	0
AT1G06510.1	278	30807.4	4.79	360	0.431654676	286.75	0
AT1G06515.1	57	7165.4	9.44	71	0.415204678	158.25	0
AT1G06520.1	586	66513.7	9.47	766	0.435722412	997.5	0
AT1G06530.1	324	36119	4.46	471	0.484567901	1003	0
AT1G06540.1	126	13030.5	5.15	186	0.492063492	204.5	0
AT1G06550.1	388	43257	5.23	509	0.437285223	97.63	0
AT1G06560.1	600	65511.9	7.03	817	0.453888889	168.92	0
AT1G06570.1	474	51920.2	5.96	693	0.487341772	777	0
AT1G06580.1	501	56163.5	9.1	609	0.405189621	2052	0
AT1G06590.1	917	101038.4	6.17	1196	0.434751	155.2	0
AT1G06620.1	366	40350.7	4.99	513	0.467213115	430.67	0
AT1G06630.1	404	45429	4.91	523	0.431518152	290.83	0
AT1G06640.1	370	41744.6	6.7	515	0.463963964	460.33	0
AT1G06640.2	323	36681.8	5.59	436	0.4499484	753	0
AT1G06650.1	315	35726.5	5.96	432	0.457142857	428.67	0
AT1G06650.2	370	42019.8	6.65	498	0.448648649	453.33	0
AT1G06660.1	482	53141.5	5.2	643	0.444674965	242	0
AT1G06670.1	1577	174508.2	6.77	2061	0.435637286	367.43	0
AT1G06680.1	264	28095	7.49	397	0.501262626	284.75	0
AT1G06680.2	220	23758.8	8.35	329	0.498484848	267.25	0
AT1G06690.1	378	41496.7	9.22	536	0.472663139	138.9	0
AT1G06700.1	362	39819.3	7.58	486	0.447513812	191.88	0
AT1G06700.2	362	39819.3	7.58	486	0.447513812	227.75	0
AT1G06710.1	947	106693.4	5.71	1145	0.403027103	1709	0
AT1G06720.1	1148	131184.5	7.98	1445	0.419570267	203.17	0
AT1G06730.1	489	52762	6.24	676	0.460804363	393.6	0
AT1G06750.1	496	56419.5	9.16	671	0.45094086	217.9	0
AT1G06760.1	275	28946.3	11.53	418	0.506666667	545	0
AT1G06770.1	422	47327.5	10.19	545	0.430489731	256.71	0
AT1G06770.2	308	34453.5	10.43	386	0.417748918	367.33	0
AT1G06780.1	590	67536	9.85	748	0.42259887	238.22	0
AT1G06790.1	205	23036.1	4.22	271	0.440650407	113.75	0
AT1G06790.2	190	21283.6	4.75	249	0.436842105	207.43	0
AT1G06800.1	516	58444.6	8.77	824	0.532299742	956	0
AT1G06800.2	445	50183.5	8.45	717	0.537078652	1646	0
AT1G06810.1	203	22813.1	9.86	273	0.448275862	203	0
AT1G06820.1	596	65427.9	8.24	776	0.434004474	153.77	0
AT1G06830.1	100	10889.9	8.21	140	0.466666667	505	0
AT1G06840.1	940	103912.7	7	1221	0.432978723	162	0
AT1G06850.1	338	37053.8	5.23	487	0.480276134	357.5	0
AT1G06850.2	251	27635.6	5.81	374	0.496679947	260	0
AT1G06870.1	368	40149.7	6.99	510	0.461956522	281.17	0
AT1G06890.1	358	39037.7	9.04	476	0.44320298	167.33	0
AT1G06890.2	358	39037.7	9.04	476	0.44320298	171	0
AT1G06900.1	1025	117171.1	4.51	1298	0.422113821	179.63	0
AT1G06910.1	391	44343.9	5.01	492	0.41943734	254.67	0
AT1G06920.1	316	36462.3	10.87	367	0.387130802	948	0
AT1G06923.1	171	20088.9	9.93	205	0.399610136	614	0
AT1G06925.1	144	15825.8	4.23	204	0.472222222	144	0
AT1G06930.1	170	18054.8	10.58	237	0.464705882	1041	0
AT1G06950.1	1017	112119.3	5.73	1388	0.454932809	220.93	0
AT1G06960.1	230	26223.3	9.77	297	0.430434783	187.4	0
AT1G06960.2	229	26124.2	9.77	295	0.429403202	193	0
AT1G06960.3	201	22891.5	10.33	265	0.43946932	180.4	0
AT1G06970.1	830	92158.6	7.02	1210	0.485943775	830	0
AT1G06980.1	170	18942.5	9.39	254	0.498039216	791	0
AT1G06990.1	361	39981.3	5.32	488	0.450600185	410.67	0
AT1G07000.1	600	67714	4.83	873	0.485	1012	0
AT1G07010.1	390	43731.8	5.29	540	0.461538462	170.33	0
AT1G07010.2	386	43292.2	5.29	535	0.462003454	172.89	0
AT1G07020.1	148	16510.3	3.76	215	0.484234234	337	0
AT1G07025.1	167	18888.6	10.21	245	0.489021956	501	0
AT1G07030.1	327	35702.7	8.13	483	0.49235474	738.5	0
AT1G07040.1	372	40637.5	9.13	505	0.452508961	239.43	0
AT1G07050.1	196	23320.3	4.7	247	0.420068027	277.67	0
AT1G07060.1	234	26395.2	9.52	284	0.404558405	183.25	0
AT1G07070.1	113	12847.9	11.26	156	0.460176991	143.75	0
AT1G07080.1	266	29697.8	6.49	377	0.472431078	243.6	0
AT1G07090.1	197	21531.1	9.9	330	0.558375635	943	0
AT1G07110.1	745	82558.1	6.2	992	0.443847875	115.74	0
AT1G07120.1	393	44929.5	9.86	508	0.430873622	258.8	0
AT1G07130.1	161	17598.2	10.04	267	0.552795031	958	0
AT1G07135.1	156	15681.8	12.03	245	0.523504274	732	0
AT1G07140.1	229	25601.2	4.61	322	0.468704512	357.25	0
AT1G07150.1	500	55556.4	5.05	717	0.478	1518	0
AT1G07160.1	381	40708.7	7.38	556	0.486439195	486.67	0
AT1G07170.1	111	12428.4	8.48	149	0.447447447	297.5	0
AT1G07170.2	111	12428.4	8.48	149	0.447447447	178.33	0
AT1G07175.1	72	7885.1	10.88	102	0.472222222	134	0
AT1G07180.1	511	56627.6	8.85	716	0.467058056	223.5	0
AT1G07190.1	55	6110	9.22	74	0.448484848	165	0
AT1G07200.1	423	47041.3	6.72	557	0.43892829	1018.5	0
AT1G07200.2	980	107804.9	7.98	1364	0.463945578	1161.33	0
AT1G07210.1	262	29619.3	5.09	343	0.436386768	239.4	0
AT1G07220.1	508	59234.6	9.19	701	0.459973753	252.43	0
AT1G07230.1	534	60047.7	6.97	751	0.468789014	687.33	0
AT1G07240.1	481	52645.8	5	712	0.493416493	1762	0
AT1G07250.1	480	52843.1	5.65	721	0.500694444	1667	0
AT1G07260.1	477	52900.6	4.97	712	0.497554158	1726	0
AT1G07270.1	506	55724.9	8.96	634	0.417654809	94.88	0
AT1G07280.1	553	61783.6	5.11	753	0.453887884	696.67	0
AT1G07280.2	553	61783.6	5.11	753	0.453887884	674	0
AT1G07280.3	553	61783.6	5.11	753	0.453887884	692.67	0
AT1G07290.1	360	40613.7	10.22	457	0.423148148	128.44	0
AT1G07300.1	129	13889.9	11.53	173	0.447028424	735	0
AT1G07310.1	353	39013.2	7.8	561	0.529745042	1453	0
AT1G07320.1	283	30558.3	9.56	421	0.495877503	623	0
AT1G07320.2	281	30414.2	9.56	417	0.494661922	619	0
AT1G07320.3	279	30141.9	9.9	415	0.495818399	1031	0
AT1G07320.4	279	30141.9	9.9	415	0.495818399	605.5	0
AT1G07330.1	686	76943.6	4.3	838	0.407191448	514.5	0
AT1G07340.1	384	41636.5	8.88	534	0.463541667	421.5	0
AT1G07350.1	383	44977.4	12.05	578	0.503046127	208	0
AT1G07350.2	130	14678.4	10.15	179	0.458974359	183	0
AT1G07360.1	482	53587.6	7.51	691	0.477869986	422.25	0
AT1G07370.1	264	29121.9	4.35	368	0.464646465	256.25	0
AT1G07380.1	780	86770.7	7.58	1037	0.443162393	234	0
AT1G07390.1	1009	113630.2	6.11	1219	0.402708953	363	0
AT1G07400.1	158	17828.1	6.29	246	0.518987342	816	0
AT1G07410.1	215	23688.5	6.94	285	0.441860465	251.67	0
AT1G07420.1	267	30926.6	8.7	353	0.440699126	166.86	0
AT1G07420.2	229	26593.8	9.13	303	0.441048035	232	0
AT1G07430.1	443	49762.4	6.16	650	0.489089541	605.67	0
AT1G07440.1	267	28332.1	6.99	367	0.458177278	201	0
AT1G07440.2	208	22052	8.22	284	0.455128205	310	0
AT1G07450.1	261	27895.6	5.04	336	0.429118774	195	0
AT1G07460.1	259	28366.7	4.6	335	0.431145431	777	0
AT1G07470.1	376	41264	4.03	521	0.461879433	128.17	0
AT1G07473.1	126	13567.2	6.08	186	0.492063492	924	0
AT1G07476.1	183	20113.8	8.04	257	0.468123862	747	0
AT1G07480.1	376	41293.9	4.01	524	0.464539007	164.33	0
AT1G07480.2	376	41293.9	4.01	524	0.464539007	187.82	0
AT1G07485.1	101	11604.4	3.92	136	0.448844884	331	0
AT1G07490.1	108	11693.1	10.94	142	0.438271605	642	0
AT1G07500.1	75	7848.6	3.87	118	0.524444444	112.5	0
AT1G07510.1	814	89554.1	8.65	1127	0.461506962	364.63	0
AT1G07520.1	696	79250.7	5.32	913	0.437260536	2242	0
AT1G07530.1	770	85928.2	5.65	1019	0.441125541	1393.5	0
AT1G07540.1	631	70185.2	9.85	814	0.430005283	210.33	0
AT1G07550.1	865	96784	6.11	1035	0.398843931	207.69	0
AT1G07560.1	857	95295.1	6.55	1033	0.401789187	201.23	0
AT1G07570.1	411	45518.6	10.06	568	0.460665045	269.5	0
AT1G07570.2	411	45518.6	10.06	568	0.460665045	225.14	0
AT1G07590.1	535	60848	9.42	703	0.438006231	787	0
AT1G07600.1	46	4579.9	4.23	66	0.47826087	69	0
AT1G07610.1	46	4494.9	4.54	67	0.485507246	228.5	0
AT1G07615.1	494	54299.6	5.02	695	0.468960864	326.4	0
AT1G07620.1	553	63904.3	6.53	673	0.405666064	513.25	0
AT1G07630.1	663	74273.5	5.05	908	0.456510809	584	0
AT1G07640.1	276	29533.5	9.77	391	0.472222222	1418	0
AT1G07640.2	332	35589.2	9.77	471	0.472891566	769	0
AT1G07640.3	340	36507.1	9.77	482	0.47254902	794	0
AT1G07645.1	138	15388.2	6.68	218	0.526570048	208.33	0
AT1G07650.1	1015	112900.6	8.82	1276	0.419047619	143.79	0
AT1G07660.1	104	11409.3	12	160	0.512820513	358.5	0
AT1G07660.2	87	9393.9	11.75	135	0.517241379	222	0
AT1G07670.1	1062	116179.4	4.84	1467	0.460451977	393.11	0
AT1G07680.1	153	16123.5	5.06	207	0.450980392	234	0
AT1G07690.1	165	17363.2	10.52	206	0.416161616	108	0
AT1G07700.1	205	23010.6	5.13	257	0.417886179	219.6	0
AT1G07700.2	172	19233.5	4.89	214	0.414728682	459	0
AT1G07700.3	218	24676.7	5.14	273	0.417431193	513	0
AT1G07705.1	547	57405.3	7.64	727	0.443022547	186.21	0
AT1G07705.2	615	65816.7	7.68	804	0.435772358	154.4	0
AT1G07710.1	544	58910.7	9.04	754	0.462009804	816	0
AT1G07720.1	479	54334.7	9.45	655	0.455810717	1799	0
AT1G07725.1	616	68401.3	7.77	884	0.478354978	2472	0
AT1G07730.2	390	38335.8	4.39	611	0.522222222	1170	0
AT1G07740.1	460	52294.5	8.51	614	0.444927536	1329	0
AT1G07745.1	323	35383.2	8.04	433	0.446852425	132	0
AT1G07745.2	305	33410.2	8.81	407	0.444808743	188	0
AT1G07747.1	96	10397.4	8.58	117	0.40625	288	0
AT1G07750.1	357	38310.6	6.06	528	0.492997199	471.33	0
AT1G07770.1	131	14804.3	10.46	177	0.450381679	181.25	0
AT1G07770.2	131	14804.3	10.46	177	0.450381679	181.25	0
AT1G07780.1	276	29633.2	8.63	365	0.440821256	178.57	0
AT1G07780.2	276	29633.2	8.63	365	0.440821256	203.33	0
AT1G07780.3	276	29633.2	8.63	365	0.440821256	252	0
AT1G07780.4	214	23357.2	8.86	282	0.439252336	256.17	0
AT1G07790.1	149	16402.1	10.79	224	0.501118568	729	0
AT1G07795.1	119	12809.8	4.95	182	0.509803922	682	0
AT1G07810.1	1062	116364.6	4.74	1480	0.464532329	388.78	0
AT1G07820.1	104	11409.3	12	160	0.512820513	726	0
AT1G07820.2	104	11409.3	12	160	0.512820513	306.5	0
AT1G07830.1	145	16886.4	10.72	211	0.485057471	212.5	0
AT1G07840.1	313	36075.8	9.39	407	0.43343983	146.89	0
AT1G07840.2	313	36075.8	9.39	407	0.43343983	159.22	0
AT1G07840.3	280	31995.3	8.15	365	0.43452381	176.25	0
AT1G07850.1	561	63993.8	10.01	835	0.496137849	406.5	0
AT1G07860.1	136	14820.8	10.6	196	0.480392157	219.5	0
AT1G07870.1	424	46762.7	8.36	554	0.435534591	339.4	0
AT1G07880.1	255	29453.6	5.42	304	0.397385621	282.2	0
AT1G07880.2	364	42194.8	4.82	449	0.411172161	209.83	0
AT1G07890.1	251	27560.9	6.04	375	0.498007968	135.67	0
AT1G07890.2	251	27560.9	6.04	375	0.498007968	126.7	0
AT1G07890.3	251	27560.9	6.04	375	0.498007968	113.56	0
AT1G07890.4	251	27560.9	6.04	375	0.498007968	122.9	0
AT1G07890.5	251	27560.9	6.04	375	0.498007968	113.4	0
AT1G07890.6	250	27519.9	6.24	374	0.498666667	163	0
AT1G07890.7	251	27560.9	6.04	375	0.498007968	113.7	0
AT1G07890.8	251	27560.9	6.04	375	0.498007968	141	0
AT1G07900.1	191	21410.1	5.28	254	0.443280977	288	0
AT1G07910.1	1105	123204.2	8.14	1438	0.433785822	140.26	0
AT1G07920.1	450	49502	9.64	678	0.502222222	594.33	0
AT1G07930.1	450	49502	9.64	674	0.499259259	602.33	0
AT1G07930.2	373	41373.8	9.77	556	0.496872207	394	0
AT1G07940.1	450	49502	9.64	673	0.498518519	621.33	0
AT1G07940.2	450	49502	9.64	673	0.498518519	497.75	0
AT1G07950.1	155	16563.4	4.97	220	0.47311828	265.33	0
AT1G07960.1	147	16565.1	4.69	180	0.408163265	169.8	0
AT1G07960.2	147	16565.1	4.69	180	0.408163265	310.25	0
AT1G07960.3	147	16565.1	4.69	180	0.408163265	171.4	0
AT1G07970.1	694	75716.8	10.05	977	0.469260327	347.71	0
AT1G07980.1	207	23026.8	10.27	295	0.475040258	249	0
AT1G07985.1	145	16460.6	9.69	200	0.459770115	751	0
AT1G07990.1	803	89588.2	4.2	1042	0.432544624	152.89	0
AT1G08000.1	309	34289.5	9.04	456	0.491909385	457.67	0
AT1G08000.2	309	34289.5	9.04	456	0.491909385	692	0
AT1G08005.1	56	6255	4.07	76	0.452380952	168	0
AT1G08010.1	304	33838.8	8.59	454	0.497807018	463.67	0
AT1G08010.2	304	33838.8	8.59	454	0.497807018	314.67	0
AT1G08030.1	328	37522.9	9.29	427	0.433943089	141.85	0
AT1G08035.1	112	12233.7	4.34	137	0.407738095	289	0
AT1G08040.1	383	43868.8	7.7	487	0.423846823	108	0
AT1G08040.2	383	43868.8	7.7	487	0.423846823	100.07	0
AT1G08050.1	642	70117.4	6.14	946	0.491173416	1147	0
AT1G08060.1	2002	218567.5	5.03	2599	0.432733933	409.63	0
AT1G08060.2	2002	218567.5	5.03	2599	0.432733933	419.07	0
AT1G08065.1	278	32163.6	9.33	334	0.400479616	155.43	0
AT1G08070.1	742	83510.8	7.08	921	0.413746631	2414	0
AT1G08080.1	276	31619.9	9.45	347	0.419082126	122.71	0
AT1G08090.1	531	57709.4	8.67	825	0.517890772	633.33	0
AT1G08100.1	523	56615.1	8.53	798	0.508604207	569.67	0
AT1G08110.1	186	20848.2	4.93	254	0.455197133	106.44	0
AT1G08110.2	186	20848.2	4.93	254	0.455197133	164.43	0
AT1G08110.3	186	20848.2	4.93	254	0.455197133	118	0
AT1G08110.4	236	26471.7	6.92	317	0.447740113	137.75	0
AT1G08120.1	123	13406.2	8.5	163	0.441734417	1047	0
AT1G08125.1	316	35172.9	5.94	428	0.451476793	118.6	0
AT1G08130.1	791	87739.5	8.1	1020	0.429835651	159.71	0
AT1G08135.1	825	93410.3	7.7	1047	0.423030303	597.75	0
AT1G08140.1	819	93394.5	7.56	1057	0.43019943	678.5	0
AT1G08150.1	816	91605.4	7.03	1115	0.455473856	612	0
AT1G08160.1	222	25158.1	11.23	337	0.506006006	917	0
AT1G08170.1	244	27220.8	8.89	357	0.487704918	732	0
AT1G08180.1	112	12910.3	6.52	154	0.458333333	550	0
AT1G08190.1	981	110277.6	4.86	1339	0.454977914	177.42	0
AT1G08200.1	390	43789.7	5.66	533	0.455555556	187.33	0
AT1G08210.1	493	52987.7	5.97	664	0.448951995	166.6	0
AT1G08220.1	275	31057.5	10.1	355	0.43030303	145.63	0
AT1G08220.2	203	22671.1	9.8	259	0.425287356	132.43	0
AT1G08230.2	452	49694.3	8.58	595	0.43879056	243.5	0
AT1G08250.1	414	44801.4	6.56	643	0.517713366	1445	0
AT1G08260.1	2272	261265.3	6.75	2799	0.410651408	132.37	0
AT1G08270.1	127	14064.1	10.16	170	0.446194226	412	0
AT1G08270.2	133	14826.9	9.92	178	0.446115288	344.67	0
AT1G08280.1	399	45934.4	9.67	521	0.435254804	1446	0
AT1G08290.1	338	38595.7	8.95	446	0.439842209	880	0
AT1G08300.1	510	57498.2	9.05	626	0.409150327	280.13	0
AT1G08310.1	316	36387.8	9.4	396	0.417721519	294.8	0
AT1G08310.2	319	36810.2	9.4	398	0.415882968	296.6	0
AT1G08315.1	326	34439.6	7.11	512	0.523517382	1211	0
AT1G08320.1	482	53513.8	8.09	679	0.469571231	140.69	0
AT1G08320.2	358	40232.6	9.79	509	0.473929236	157.89	0
AT1G08320.3	482	53513.8	8.09	679	0.469571231	160.42	0
AT1G08340.1	332	36829.6	4.04	461	0.462851406	359.5	0
AT1G08350.1	509	58635	9.3	616	0.40340537	316.14	0
AT1G08350.2	590	67677.3	8.98	730	0.412429379	251.63	0
AT1G08360.1	217	24468.8	10.61	294	0.451612903	189.8	0
AT1G08370.1	368	40610.5	5.39	515	0.466485507	183.13	0
AT1G08380.1	141	15143.4	10.37	215	0.508274232	234.33	0
AT1G08390.1	138	15209.6	4.77	212	0.512077295	200.67	0
AT1G08400.1	805	92351.2	6.84	1014	0.419875776	615.75	0
AT1G08410.1	590	66741.9	5.6	798	0.450847458	308.71	0
AT1G08420.1	1019	108579.4	5.52	1486	0.486097481	178.1	0
AT1G08430.1	494	55076.5	6.56	614	0.414304993	261	0
AT1G08440.1	502	55681.1	6.94	627	0.416334661	251	0
AT1G08450.1	425	49843.5	5.97	557	0.436862745	106.43	0
AT1G08450.2	371	43594.4	5.46	499	0.448337826	93.36	0
AT1G08460.1	378	41262.4	5.61	556	0.490299824	456.33	0
AT1G08465.1	185	20700.3	9.56	250	0.45045045	195.67	0
AT1G08470.1	391	44036.2	8.18	532	0.453537937	357.75	0
AT1G08480.1	143	15812.6	6.81	208	0.484848485	253.67	0
AT1G08490.1	464	50484.9	6.71	631	0.453304598	195.67	0
AT1G08500.1	229	24903.9	4.09	279	0.406113537	472.5	0
AT1G08510.1	413	45686.7	8.86	569	0.459241324	342.17	0
AT1G08520.1	761	83282.8	5	1050	0.459921156	169.93	0
AT1G08530.1	258	27014.8	8.07	334	0.431524548	187.8	0
AT1G08540.1	573	64053.6	10.09	775	0.450843514	284.71	0
AT1G08550.1	463	52016.6	4.93	606	0.436285097	296	0
AT1G08550.2	463	52016.6	4.93	606	0.436285097	281.33	0
AT1G08560.1	311	35274.3	6.08	409	0.438370847	595.5	0
AT1G08570.1	276	30322.4	8.79	377	0.45531401	354.25	0
AT1G08570.2	245	26874.3	7.41	341	0.463945578	264.8	0
AT1G08570.3	178	19372	7.34	253	0.473782772	268	0
AT1G08570.4	178	19372	7.34	253	0.473782772	253.6	0
AT1G08580.1	124	14053.4	11.15	166	0.446236559	160.5	0
AT1G08590.1	1030	113819	6.48	1372	0.444012945	3444	0
AT1G08600.1	1480	168174.5	5.16	1863	0.419594595	171.75	0
AT1G08610.1	560	62719.2	6.39	721	0.429166667	1041	0
AT1G08620.1	1184	131926.6	7.54	1525	0.429335586	357.33	0
AT1G08630.1	359	38941.7	7.36	513	0.47632312	156.6	0
AT1G08630.2	359	38941.7	7.36	513	0.47632312	143.3	0
AT1G08630.3	359	38941.7	7.36	513	0.47632312	142.1	0
AT1G08630.4	359	38941.7	7.36	513	0.47632312	139.3	0
AT1G08630.5	345	37430.9	7.15	498	0.48115942	139.1	0
AT1G08640.1	295	32901.8	10.3	381	0.430508475	127	0
AT1G08650.1	285	31828.9	5.64	432	0.505263158	688	0
AT1G08660.1	475	54215.7	9.13	635	0.445614035	147	0
AT1G08660.2	348	39617.3	7.91	451	0.431992337	170.2	0
AT1G08670.1	232	26543	6.31	291	0.418103448	263.67	0
AT1G08680.1	650	71343.9	5.36	875	0.448717949	212.31	0
AT1G08680.2	649	71215.8	5.36	873	0.448382126	212.08	0
AT1G08680.3	608	66776.1	5.48	821	0.450109649	188.14	0
AT1G08695.1	89	9891.6	8.5	105	0.393258427	133.5	0
AT1G08700.1	454	49307.8	4.48	627	0.460352423	780.5	0
AT1G08710.1	275	31892.2	10.26	369	0.447272727	224.4	0
AT1G08710.2	296	34340.1	9.98	379	0.426801802	252.75	0
AT1G08720.1	934	103587.6	5.96	1271	0.453604568	237	0
AT1G08730.1	1539	174624.1	9.4	1949	0.422135586	124.71	0
AT1G08750.1	389	44542.3	5.74	483	0.413881748	152.8	0
AT1G08750.2	389	44542.3	5.74	483	0.413881748	126.18	0
AT1G08750.3	389	44542.3	5.74	483	0.413881748	129	0
AT1G08760.1	749	80748	10.27	1013	0.45082332	641.5	0
AT1G08770.1	210	22414.7	6.97	320	0.507936508	865	0
AT1G08780.1	130	14880.5	4.24	173	0.443589744	200.67	0
AT1G08790.1	191	20879	6.36	278	0.485165794	286.5	0
AT1G08800.1	1114	125427.2	4.4	1377	0.412028725	1006.5	0
AT1G08800.2	1114	125427.2	4.4	1377	0.412028725	1025.25	0
AT1G08810.1	281	32017.1	6.14	354	0.419928826	374.33	0
AT1G08810.2	198	22637.3	4.86	250	0.420875421	953	0
AT1G08820.1	387	43269.2	7.01	506	0.43583118	171.6	0
AT1G08820.2	387	43269.2	7.01	506	0.43583118	176.89	0
AT1G08830.1	153	15097.6	5.38	235	0.511982571	109	0
AT1G08830.2	153	15097.6	5.38	235	0.511982571	100.75	0
AT1G08840.1	1297	143247.8	7.04	1663	0.427396556	117.91	0
AT1G08845.1	190	21528.5	9.98	251	0.440350877	261.67	0
AT1G08860.1	585	64201.5	5.9	770	0.438746439	109.69	0
AT1G08880.1	143	14812.9	11.01	217	0.505827506	374	0
AT1G08890.1	465	50965.1	6.86	577	0.413620072	93.06	0
AT1G08900.1	463	51052.3	6.65	573	0.412526998	81.21	0
AT1G08900.2	463	51052.3	6.65	573	0.412526998	87.67	0
AT1G08900.3	455	50200.4	6.65	561	0.410989011	86	0
AT1G08910.1	843	92619.5	6.61	1139	0.450375643	167.29	0
AT1G08920.1	471	51299	7.16	595	0.42108988	111.53	0
AT1G08920.2	478	52177	6.71	600	0.418410042	112.76	0
AT1G08920.3	450	49283.7	8.45	562	0.416296296	97.81	0
AT1G08930.1	497	54354.5	8.63	652	0.437290409	110.24	0
AT1G08930.2	497	54354.5	8.63	652	0.437290409	101.78	0
AT1G08940.1	282	32678.5	5.5	404	0.477541371	456.5	0
AT1G08960.1	547	59800.6	7.49	734	0.447288239	1025.5	0
AT1G08970.1	232	25639.6	4.88	355	0.510057471	517	0
AT1G08970.2	232	25639.6	4.88	355	0.510057471	392.67	0
AT1G08970.3	232	25639.6	4.88	355	0.510057471	392	0
AT1G08970.4	232	25639.6	4.88	355	0.510057471	806.5	0
AT1G08980.1	426	45055.9	6.23	608	0.475743349	168	0
AT1G08985.1	102	11731.5	9.63	109	0.35620915	422	0
AT1G08990.1	567	65632.4	9.79	769	0.452087008	635.67	0
AT1G09000.1	667	73469.2	5.14	886	0.442778611	133.53	0
AT1G09010.1	945	107659.9	6.42	1247	0.439858907	275	0
AT1G09020.1	488	53465.7	6.67	695	0.474726776	177.08	0
AT1G09030.1	140	15741.3	7.51	189	0.45	420	0
AT1G09040.1	912	102431.9	9.11	1179	0.430921053	1031.67	0
AT1G09050.1	917	102367.8	8.64	1187	0.431479462	1391	0
AT1G09060.1	931	105590.3	5.71	1258	0.450411744	215.14	0
AT1G09060.2	931	105590.3	5.71	1258	0.450411744	219.64	0
AT1G09060.3	945	107229.1	5.56	1272	0.448677249	220.36	0
AT1G09070.1	325	34189.2	6.96	509	0.522051282	1266	0
AT1G09080.1	679	75593.8	4.79	887	0.435444281	352.67	0
AT1G09090.1	623	71332.1	9.78	817	0.437132156	245.55	0
AT1G09090.2	844	96389.4	9.59	1123	0.443522907	218.92	0
AT1G09100.1	424	47037.1	4.63	567	0.445754717	148.7	0
AT1G09130.1	331	36306.7	8.73	464	0.467270896	136.8	0
AT1G09130.2	331	36306.7	8.73	464	0.467270896	131.11	0
AT1G09140.1	269	30385.3	10.22	380	0.470879802	106.08	0
AT1G09140.2	257	29113	9.85	372	0.482490272	134.25	0
AT1G09150.1	182	20456.9	8.91	244	0.446886447	112.67	0
AT1G09155.1	290	32668.9	7.02	387	0.444827586	390.67	0
AT1G09157.1	244	26544	9.24	349	0.476775956	732	0
AT1G09160.1	429	45779.8	6.62	571	0.443667444	241.75	0
AT1G09160.2	429	45779.8	6.62	571	0.443667444	207.56	0
AT1G09170.1	1011	111368.1	6.49	1304	0.429937356	159.63	0
AT1G09176.1	151	15060	11.6	227	0.501103753	453	0
AT1G09180.1	194	21966.2	6.51	253	0.434707904	245.67	0
AT1G09190.1	485	53961.6	7.52	668	0.459106529	1599	0
AT1G09195.1	321	37197	9.41	403	0.418483904	154.09	0
AT1G09200.1	137	15267.7	11.86	220	0.535279805	607	0
AT1G09210.1	425	48156.5	4.13	608	0.476862745	134.23	0
AT1G09220.1	339	38050.2	7.67	430	0.422812193	1675	0
AT1G09230.1	443	48712.1	9.08	594	0.446952596	137	0
AT1G09240.1	321	35751.1	6.04	423	0.439252336	1250	0
AT1G09245.1	140	16653.5	10.34	142	0.338095238	455	0
AT1G09250.1	208	23152.5	11.38	325	0.520833333	980	0
AT1G09260.1	139	16145.4	10.29	157	0.376498801	417	0
AT1G09270.1	539	59445.3	4.98	756	0.467532468	214.3	0
AT1G09270.2	539	59445.3	4.98	756	0.467532468	187.45	0
AT1G09270.3	457	50078.5	4.52	620	0.452224654	209.4	0
AT1G09280.1	582	64733.2	6.5	791	0.45303551	213	0
AT1G09290.1	349	38496.8	6.78	455	0.434574976	179.86	0
AT1G09300.1	494	54981.5	7.35	650	0.438596491	125.08	0
AT1G09300.2	463	51603.8	6.74	608	0.437724982	177.42	0
AT1G09310.1	180	19946.9	5.06	259	0.47962963	826	0
AT1G09320.1	518	59712.2	5.43	706	0.454311454	504.5	0
AT1G09330.1	187	21237.6	9.2	248	0.442067736	165	0
AT1G09340.1	379	42619.5	8.41	522	0.459102902	148.1	0
AT1G09350.1	335	38677.2	6.4	473	0.470646766	325.25	0
AT1G09360.1	189	21352.7	6.36	223	0.39329806	567	0
AT1G09370.1	175	19540.5	8.32	220	0.419047619	540	0
AT1G09380.1	375	40657.4	9.31	528	0.469333333	224	0
AT1G09390.1	371	40476.2	7.92	509	0.457322552	268.2	0
AT1G09400.1	325	36413	6.79	450	0.461538462	236.4	0
AT1G09410.1	706	79793.4	6.78	908	0.428706327	2118	0
AT1G09415.1	113	13293.7	4.82	140	0.412979351	655	0
AT1G09420.1	626	70201.7	6.43	817	0.435037274	180	0
AT1G09430.1	425	46945.5	4.9	561	0.44	153.17	0
AT1G09440.1	467	52587.9	9.28	601	0.4289793	199.13	0
AT1G09450.1	600	67929.5	5.32	765	0.425	139.73	0
AT1G09460.1	331	33991	6.7	472	0.475327291	421	0
AT1G09470.1	337	39001.1	9.15	433	0.428288823	242.8	0
AT1G09480.1	370	41277.5	4.91	482	0.434234234	185	0
AT1G09483.1	113	13106.9	9.66	141	0.415929204	84.75	0
AT1G09490.1	323	35621.8	5.48	422	0.435500516	227.8	0
AT1G09490.2	292	32396.9	4.75	368	0.420091324	300	0
AT1G09500.1	326	35772.9	5.47	431	0.440695297	230	0
AT1G09500.2	292	32213.7	4.87	374	0.426940639	404	0
AT1G09500.3	279	30534	6.37	378	0.451612903	245.75	0
AT1G09510.1	323	35313.7	5.15	434	0.447884417	215.6	0
AT1G09520.1	261	28024.2	8.5	394	0.503192848	1105	0
AT1G09530.1	525	56989.8	6.52	720	0.457142857	279.57	0
AT1G09530.2	525	56989.8	6.52	720	0.457142857	285.29	0
AT1G09540.1	367	40891.1	8.07	486	0.441416894	499.33	0
AT1G09550.1	389	42344.9	8.47	519	0.444730077	103.33	0
AT1G09560.1	220	22868.1	8.75	314	0.475757576	471	0
AT1G09570.1	1123	124499.8	6.28	1543	0.457999406	765.8	0
AT1G09570.2	1015	112620.6	6.05	1383	0.454187192	623	0
AT1G09575.1	293	33802.9	9.15	379	0.431171786	576	0
AT1G09580.1	218	24607.3	6.68	304	0.464831804	230.25	0
AT1G09590.1	165	18652.7	11.12	253	0.511111111	354	0
AT1G09600.1	715	79697.5	10.23	947	0.441491841	306.43	0
AT1G09610.1	283	31882.3	8.46	382	0.449941107	1180	0
AT1G09620.1	1092	123450	5.85	1448	0.442002442	1240	0
AT1G09630.1	218	24107.9	6.54	297	0.45412844	469	0
AT1G09640.1	415	46660.2	5.13	584	0.469076305	224.38	0
AT1G09645.1	107	12013.7	9.97	139	0.433021807	375.5	0
AT1G09650.1	383	43554.7	6.39	512	0.445604874	1478	0
AT1G09660.1	299	33687.4	8.29	430	0.479375697	173.38	0
AT1G09660.2	265	30074.5	8.79	367	0.46163522	206.86	0
AT1G09665.1	166	19457.5	10.92	215	0.431726908	249	0
AT1G09680.1	608	68546.7	7.93	756	0.414473684	1824	0
AT1G09690.1	165	18652.7	11.12	253	0.511111111	379.5	0
AT1G09700.1	420	45546.2	5.42	562	0.446031746	562.67	0
AT1G09710.1	611	64691.9	9.73	860	0.469176214	305.43	0
AT1G09720.1	929	106067.9	5.11	1195	0.428776462	1393.5	0
AT1G09730.1	985	111978	4.16	1215	0.411167513	225.73	0
AT1G09740.1	172	18149.6	6.5	255	0.494186047	168.6	0
AT1G09750.1	450	47660.5	7.56	721	0.534074074	789	0
AT1G09760.1	250	28041.1	5.86	316	0.421333333	148.75	0
AT1G09770.1	845	95765.7	6.73	1141	0.450098619	733.5	0
AT1G09780.1	558	60579.1	5.21	764	0.456391876	273	0
AT1G09790.1	455	50954	6.84	610	0.446886447	241.83	0
AT1G09795.1	414	44756	6.78	564	0.45410628	137.82	0
AT1G09800.1	373	41544.7	7.5	528	0.471849866	144.2	0
AT1G09810.1	471	53525.1	9.05	599	0.423920736	197.22	0
AT1G09812.1	129	14314.3	8.54	191	0.493540052	193.5	0
AT1G09815.1	125	13823.7	9.81	192	0.512	329	0
AT1G09820.1	607	68046.5	8.8	741	0.406919275	2127	0
AT1G09830.1	533	56472.9	5.39	748	0.46779237	447.5	0
AT1G09840.1	422	47668.3	8.4	555	0.438388626	146.08	0
AT1G09840.2	422	47668.3	8.4	555	0.438388626	127.93	0
AT1G09840.3	422	47668.3	8.4	555	0.438388626	166.75	0
AT1G09840.4	422	47668.3	8.4	555	0.438388626	130.57	0
AT1G09840.5	422	47668.3	8.4	555	0.438388626	147.77	0
AT1G09840.6	422	47668.3	8.4	555	0.438388626	147.46	0
AT1G09850.1	438	48072.9	6.42	584	0.444444444	327.6	0
AT1G09860.1	384	43224.2	8.79	519	0.450520833	1294	0
AT1G09870.1	488	54854.3	8.06	639	0.43647541	154	0
AT1G09880.1	632	72388.7	5.86	796	0.419831224	158	0
AT1G09890.1	462	52631.5	4.54	582	0.41991342	126.6	0
AT1G09900.1	599	66255	8.24	750	0.41736227	1797	0
AT1G09910.1	676	77089.7	6.75	913	0.450197239	148.93	0
AT1G09920.1	193	21847.8	7.6	257	0.443868739	193.6	0
AT1G09930.1	735	82333.3	8.96	959	0.434920635	441	0
AT1G09932.1	261	29667.7	6.35	331	0.422733078	125.67	0
AT1G09932.2	254	28926.6	5.59	319	0.418635171	134.78	0
AT1G09935.1	232	26566.1	6.24	309	0.443965517	77.33	0
AT1G09940.1	531	58291.1	8.86	728	0.456999372	704.67	0
AT1G09950.1	231	26093.7	6.52	355	0.512265512	1027	0
AT1G09960.1	511	54783.5	9.46	707	0.461187215	329	0
AT1G09970.1	977	107377.7	5.67	1338	0.456499488	1682	0
AT1G09970.2	978	107448.8	5.67	1340	0.456714383	1625.5	0
AT1G09980.1	803	92066.3	9.1	1026	0.425902864	210.6	0
AT1G09980.2	802	91938.1	9	1025	0.426018288	210.4	0
AT1G09995.1	89	10299	9.26	106	0.397003745	241.33	0
AT1G10000.1	304	33338.4	9.19	450	0.493421053	912	0
AT1G10010.1	476	51814.9	9.16	675	0.472689076	238	0
AT1G10020.1	462	49434.6	9.51	712	0.513708514	988	0
AT1G10030.1	130	14804.3	8.06	171	0.438461538	247.67	0
AT1G10040.1	413	46793	9.5	539	0.435028249	168.9	0
AT1G10040.2	409	46524.4	9.24	535	0.43602282	166.5	0
AT1G10050.1	1064	118370.6	4.88	1417	0.443922306	403.75	0
AT1G10060.1	310	33785.2	9	443	0.476344086	159	0
AT1G10060.2	385	41933.5	6.54	536	0.464069264	163.1	0
AT1G10060.3	319	34420.2	8.4	445	0.464994775	240.38	0
AT1G10070.1	389	42590.6	8.7	518	0.443873179	164.2	0
AT1G10070.2	389	42590.6	8.7	518	0.443873179	141.64	0
AT1G10070.3	319	34574.5	8.51	432	0.451410658	166.8	0
AT1G10090.1	763	86767.5	8.37	974	0.425513325	264.55	0
AT1G10095.1	421	48645.1	6.41	530	0.419635788	150.7	0
AT1G10100.1	163	18447.7	4.52	221	0.45194274	122.25	0
AT1G10110.1	333	38362.5	7.52	450	0.45045045	1351	0
AT1G10120.1	367	40151.4	5.79	491	0.44595822	266.25	0
AT1G10130.1	999	109059.4	5.99	1307	0.436102769	102.29	0
AT1G10140.1	168	18373.5	10.46	248	0.492063492	747	0
AT1G10150.1	415	45517.3	7.83	519	0.41686747	1791	0
AT1G10155.1	185	20949.8	9.68	235	0.423423423	185	0
AT1G10170.1	1189	130715.1	8.12	1700	0.476590973	3897	0
AT1G10180.1	770	86682.2	4.24	1025	0.443722944	357.43	0
AT1G10190.1	397	45269.9	7.84	485	0.407220823	187.29	0
AT1G10200.1	191	21040	9.03	263	0.458987784	196.4	0
AT1G10210.1	371	42644	6.98	489	0.4393531	543.67	0
AT1G10210.2	371	42644	6.98	489	0.4393531	930.5	0
AT1G10220.1	268	30403.7	9.76	362	0.450248756	402	0
AT1G10230.1	184	20658.7	3.84	260	0.471014493	789	0
AT1G10240.1	681	77730.6	7.58	920	0.45031816	573.75	0
AT1G10250.1	78	8996	4.43	91	0.388888889	165	0
AT1G10270.1	914	102092.9	7.67	1329	0.484682713	2985	0
AT1G10280.1	413	47250.3	7.03	572	0.461662631	948.5	0
AT1G10290.1	915	99165.2	9.57	1288	0.469216758	150.18	0
AT1G10300.1	688	78249.7	9.94	853	0.413275194	1032	0
AT1G10310.1	243	25318	8.49	354	0.485596708	180.2	0
AT1G10320.1	758	89064.5	6.9	1006	0.44239226	252.67	0
AT1G10330.1	468	51430	7.82	590	0.42022792	1404	0
AT1G10340.1	579	63921.8	6.24	784	0.451352907	660	0
AT1G10340.2	575	63589.5	6.24	778	0.451014493	640.33	0
AT1G10350.1	350	38756.5	9.83	502	0.478095238	716.5	0
AT1G10360.1	228	25910.5	7.2	334	0.488304094	453.5	0
AT1G10370.1	171	18833.4	5.81	256	0.499025341	481	0
AT1G10380.1	306	33950.1	5.24	447	0.486928105	410.67	0
AT1G10385.1	755	83400.3	4.99	1044	0.460927152	453	0
AT1G10390.1	1042	106307.1	9.22	1512	0.483685221	290.46	0
AT1G10390.2	1042	106307.1	9.22	1512	0.483685221	262.29	0
AT1G10400.1	468	52953.7	4.98	656	0.467236467	710.5	0
AT1G10410.1	486	54871.5	8.21	617	0.423182442	221.67	0
AT1G10417.1	257	29632	4.85	298	0.386511025	126.23	0
AT1G10430.1	307	34934.1	4.49	418	0.453854506	224	0
AT1G10450.1	1174	134416	7.45	1440	0.408858603	201.2	0
AT1G10455.1	153	17676.2	9.66	182	0.396514161	459	0
AT1G10460.1	218	23194.5	7.56	327	0.5	999	0
AT1G10470.1	260	28296.7	4.52	363	0.465384615	255	0
AT1G10480.1	212	23590	9.15	302	0.474842767	1536	0
AT1G10490.1	1029	115617.9	7.34	1300	0.421120829	142.33	0
AT1G10500.1	181	19336.8	8.37	243	0.447513812	282.67	0
AT1G10510.1	606	64721.7	7.68	791	0.435093509	119.44	0
AT1G10520.1	530	59587.1	8.3	714	0.449056604	113.57	0
AT1G10522.1	180	20251.8	5.76	247	0.457407407	245	0
AT1G10522.2	180	20251.8	5.76	247	0.457407407	247.75	0
AT1G10530.1	167	18811.7	10.67	243	0.48502994	332	0
AT1G10540.1	540	59514.9	9.37	699	0.431481481	139.36	0
AT1G10550.1	311	34643.8	9.21	440	0.471596999	267	0
AT1G10560.1	698	76994.2	8.88	986	0.47086915	2386	0
AT1G10570.1	572	66078.3	6.74	726	0.423076923	138.29	0
AT1G10570.2	571	65950.2	6.74	724	0.422650321	138.79	0
AT1G10580.1	574	65127.8	7.08	809	0.469802555	1036.5	0
AT1G10585.1	182	21070.2	10.07	217	0.397435897	253.67	0
AT1G10586.1	175	20083.2	10.29	214	0.407619048	257	0
AT1G10586.2	134	15192.8	7.36	157	0.390547264	254.67	0
AT1G10588.1	91	9809.2	7.47	120	0.43956044	298	0
AT1G10588.2	90	9738.1	7.47	118	0.437037037	323.5	0
AT1G10590.1	140	15454.7	7.37	199	0.473809524	279	0
AT1G10590.2	140	15454.7	7.37	199	0.473809524	272	0
AT1G10590.3	154	17121.9	8.74	210	0.454545455	278.33	0
AT1G10600.1	224	24938.7	4.86	292	0.43452381	146.43	0
AT1G10600.2	167	19119.7	6.87	221	0.441117764	145.14	0
AT1G10600.3	223	24837.6	4.75	290	0.43348281	148.86	0
AT1G10610.1	442	50233.6	7.08	557	0.420060332	232.13	0
AT1G10620.1	719	77548.7	6.47	1020	0.472878999	269.63	0
AT1G10630.1	182	20622.5	6.96	257	0.470695971	149	0
AT1G10640.1	381	41522.2	6.99	512	0.447944007	298.83	0
AT1G10650.1	340	38249	7.96	423	0.414705882	303.8	0
AT1G10650.2	284	32172.2	8.39	348	0.408450704	402.25	0
AT1G10657.1	126	14659	9.35	165	0.436507937	215.5	0
AT1G10657.2	102	11988.8	9.08	138	0.450980392	202.75	0
AT1G10657.3	101	11837.6	7.88	132	0.435643564	297.67	0
AT1G10657.4	107	12552.6	8.08	140	0.436137072	188.75	0
AT1G10660.1	321	36761.6	8.95	418	0.434060228	174.44	0
AT1G10660.2	321	36761.6	8.95	418	0.434060228	183.11	0
AT1G10660.3	321	36761.6	8.95	418	0.434060228	179.11	0
AT1G10660.4	321	36761.6	8.95	418	0.434060228	180.56	0
AT1G10670.1	424	46678.4	5.16	564	0.443396226	138.33	0
AT1G10670.2	424	46678.4	5.16	564	0.443396226	152.45	0
AT1G10680.1	1228	134473.2	7.22	1716	0.465798046	283.38	0
AT1G10690.1	111	12165.8	9.22	174	0.522522523	641	0
AT1G10700.1	412	44696.3	8.02	567	0.458737864	216.86	0
AT1G10710.1	411	46554.3	7.12	536	0.434712084	143.7	0
AT1G10710.2	350	39499.1	6.27	466	0.443809524	157	0
AT1G10717.1	91	10283.1	8.09	111	0.406593407	136.5	0
AT1G10720.1	430	48473.8	3.98	552	0.427906977	538.33	0
AT1G10730.1	429	49224	6.61	564	0.438228438	117	0
AT1G10740.1	474	53812.8	6.75	637	0.447960619	236.25	0
AT1G10740.2	407	45894.8	5.77	558	0.457002457	277.71	0
AT1G10745.1	83	9386	8.14	96	0.385542169	124.5	0
AT1G10747.1	84	9551.3	8.27	103	0.408730159	223	0
AT1G10750.1	468	53128.5	9.33	613	0.436609687	249.57	0
AT1G10760.1	1400	156580.4	5.69	1845	0.439285714	133.43	0
AT1G10770.1	168	18099.7	10.15	256	0.507936508	779	0
AT1G10780.1	419	47402.6	6.58	560	0.445505171	367.5	0
AT1G10790.1	337	36974.3	9.59	441	0.43620178	337	0
AT1G10800.1	119	13181.4	4.48	154	0.431372549	434	0
AT1G10810.1	345	37595.8	6.42	480	0.463768116	250.6	0
AT1G10820.1	233	25869.4	8.32	304	0.43490701	154.7	0
AT1G10820.2	259	28461.2	8.32	343	0.441441441	174.78	0
AT1G10830.1	368	40850.3	9.76	500	0.452898551	327	0
AT1G10830.2	286	31767.1	10.15	379	0.441724942	543.67	0
AT1G10840.1	338	38372.3	4.55	454	0.447731755	124.08	0
AT1G10840.2	251	28887.5	4.78	330	0.438247012	133.73	0
AT1G10850.1	664	72764.7	7.91	959	0.481425703	1371.5	0
AT1G10865.1	72	7918.2	8.93	98	0.453703704	134.5	0
AT1G10865.2	60	6501.5	8.28	81	0.45	141	0
AT1G10870.1	776	86977.4	6.57	968	0.41580756	145.74	0
AT1G10880.1	652	76129.9	10.04	876	0.447852761	288.14	0
AT1G10890.1	593	69432	8.72	766	0.430578977	250.8	0
AT1G10900.1	755	85954.2	8.88	955	0.421633554	264.4	0
AT1G10910.1	665	75098.8	9.3	825	0.413533835	221.3	0
AT1G10920.1	728	83684.1	6.89	903	0.413461538	711.75	0
AT1G10920.2	728	83684.1	6.89	903	0.413461538	699.5	0
AT1G10930.1	1189	133311.3	7.22	1517	0.425287356	150.62	0
AT1G10940.1	364	41168.4	5.26	494	0.452380952	197	0
AT1G10950.1	590	66892.5	7.71	787	0.444632768	187.08	0
AT1G10960.1	149	15896.6	4.17	241	0.539149888	654	0
AT1G10970.1	409	43170.3	6.59	588	0.479217604	386.75	0
AT1G10980.1	517	58157.4	6.78	681	0.439071567	383	0
AT1G11000.1	574	65465.1	8.23	739	0.429152149	131.4	0
AT1G11020.1	322	35987	5.75	429	0.444099379	472.33	0
AT1G11040.1	439	48154.9	10.43	613	0.465451784	439	0
AT1G11050.1	626	68519.8	7.6	834	0.444089457	2282	0
AT1G11060.1	931	103631.7	6.55	1211	0.43358396	238.69	0
AT1G11070.1	555	60901.7	10.28	755	0.453453453	276.22	0
AT1G11080.1	493	55444.6	5.31	649	0.438810007	194.3	0
AT1G11090.1	325	36560.8	6.06	445	0.456410256	1172	0
AT1G11100.1	1227	135674.3	4.97	1588	0.43140451	301.85	0
AT1G11110.1	278	31934.8	4.12	360	0.431654676	185.29	0
AT1G11112.1	79	9474	10.56	99	0.417721519	737	0
AT1G11120.1	368	40798.4	6.39	537	0.486413043	203	0
AT1G11130.1	769	84458.9	9.15	1027	0.445166883	178.56	0
AT1G11160.1	1022	112525.9	6.97	1329	0.433463796	200.63	0
AT1G11170.1	439	50646.6	10.42	530	0.402429765	103.71	0
AT1G11170.2	336	38830.7	9.92	396	0.392857143	146	0
AT1G11180.1	292	32627.6	9.55	404	0.461187215	95.42	0
AT1G11190.1	306	34884.3	6.55	389	0.423747277	141.56	0
AT1G11200.1	296	34167.6	8.46	373	0.420045045	288.25	0
AT1G11210.1	309	34902.2	9.95	442	0.476806904	606.5	0
AT1G11220.1	311	34593.7	8.64	461	0.494105038	546.5	0
AT1G11230.1	302	34599.5	6.09	418	0.461368653	548	0
AT1G11240.1	201	22696.2	10.53	285	0.472636816	216.75	0
AT1G11250.1	299	33825.5	7.05	407	0.453734671	448.5	0
AT1G11260.1	523	57610.2	9.19	803	0.51179095	476.25	0
AT1G11270.1	313	35681.3	6.69	419	0.446219382	680.5	0
AT1G11270.2	313	35681.3	6.69	419	0.446219382	479.33	0
AT1G11270.3	224	25526	7.88	299	0.444940476	318	0
AT1G11280.1	831	92567.4	8.11	1052	0.421981548	337.38	0
AT1G11280.2	821	91336.1	8.26	1040	0.422249289	405.71	0
AT1G11280.3	809	89986.6	8.26	1024	0.421920066	400.57	0
AT1G11280.4	819	91217.9	8.11	1036	0.421652422	332.88	0
AT1G11290.1	810	90865.7	7.96	1059	0.435802469	2430	0
AT1G11300.1	1651	184358.6	8.15	2131	0.430244296	364.57	0
AT1G11310.1	574	65543.3	9.85	725	0.421022067	157	0
AT1G11310.2	419	48139	9.8	522	0.415274463	173.46	0
AT1G11320.1	425	46890.7	7.04	558	0.437647059	511.67	0
AT1G11330.1	841	94149	8.01	1047	0.414982164	409.29	0
AT1G11340.1	902	102618.8	6.51	1178	0.435328899	386.57	0
AT1G11350.1	831	93233.6	7.5	1122	0.450060168	382.86	0
AT1G11360.1	243	26508.2	4.68	360	0.49382716	639	0
AT1G11360.2	243	26508.2	4.68	360	0.49382716	640	0
AT1G11362.1	185	20600.5	5.68	199	0.358558559	687	0
AT1G11370.1	289	31399.6	6.6	419	0.483275663	289	0
AT1G11380.1	255	27942.7	4.78	347	0.453594771	221.4	0
AT1G11390.1	625	70592.1	10.31	813	0.4336	500.4	0
AT1G11400.1	205	22588.2	10.13	285	0.463414634	208.8	0
AT1G11400.2	205	22588.2	10.13	285	0.463414634	216	0
AT1G11400.3	205	22588.2	10.13	285	0.463414634	196.2	0
AT1G11410.1	841	95382.3	6.41	1080	0.428061831	447.67	0
AT1G11420.1	605	70271.2	7.36	751	0.413774105	302.5	0
AT1G11430.1	233	26200.3	9.19	329	0.470672389	238.25	0
AT1G11440.1	364	41810.2	3.77	454	0.415750916	1303	0
AT1G11450.1	261	28532.4	8.57	316	0.40357599	286.6	0
AT1G11450.2	302	33137	8.96	365	0.402869757	172.5	0
AT1G11460.1	338	36975.7	9.12	406	0.400394477	169	0
AT1G11470.1	151	16285.3	9.61	214	0.472406181	249	0
AT1G11475.1	72	8314.6	4.93	96	0.444444444	140.5	0
AT1G11480.1	579	64055.1	10.46	812	0.467472654	361.83	0
AT1G11480.2	566	62916.9	10.34	793	0.467020024	362.5	0
AT1G11490.1	366	40305.7	8.62	458	0.41712204	549	0
AT1G11500.1	185	20045	9.03	244	0.43963964	185	0
AT1G11510.1	353	39230.5	5.33	440	0.415486308	1059	0
AT1G11520.1	197	22742.7	10	253	0.428087986	591	0
AT1G11530.1	119	13334.3	5.13	147	0.411764706	203.67	0
AT1G11540.1	368	40272.5	9.46	487	0.441123188	330	0
AT1G11545.1	306	35564.6	5.03	443	0.482570806	283	0
AT1G11560.1	344	39161.9	6.41	445	0.43120155	1032	0
AT1G11570.1	128	14188.8	5.44	162	0.421875	530	0
AT1G11572.1	90	9589.3	7.05	120	0.444444444	597	0
AT1G11580.1	558	61686.9	9.08	775	0.462962963	625.33	0
AT1G11590.1	525	58691.8	7.38	693	0.44	562	0
AT1G11600.1	511	58041	8.4	743	0.484670581	1771	0
AT1G11610.1	498	56276	8.36	648	0.43373494	373.5	0
AT1G11620.1	364	41552.6	8.77	437	0.40018315	1092	0
AT1G11630.1	406	46388.5	8.28	516	0.42364532	1506	0
AT1G11650.1	307	33430.3	5.95	432	0.469055375	262.5	0
AT1G11650.2	406	44114.8	5.66	592	0.486042693	262.33	0
AT1G11655.1	114	13041.4	11.51	156	0.456140351	503	0
AT1G11660.1	774	86319.8	5.36	1000	0.430663221	261.7	0
AT1G11670.1	504	54994	6.62	706	0.466931217	280.57	0
AT1G11680.1	489	55494.6	8.53	662	0.451261077	610.67	0
AT1G11690.1	248	29770.7	4.71	304	0.408602151	744	0
AT1G11700.1	202	21778.6	5.65	342	0.564356436	877	0
AT1G11710.1	658	73982.9	7.6	781	0.395643364	2646	0
AT1G11720.1	1026	116411.1	6.33	1298	0.421702404	240.6	0
AT1G11730.1	385	43621.6	9.07	480	0.415584416	105	0
AT1G11740.1	625	70206.4	10.17	910	0.485333333	549.5	0
AT1G11750.1	272	29381.6	9.71	368	0.450980392	140.89	0
AT1G11755.1	255	28554.8	6.31	316	0.413071895	166.38	0
AT1G11760.1	152	16012.7	4.45	213	0.467105263	423.5	0
AT1G11765.1	138	16187.5	9.65	158	0.381642512	635	0
AT1G11770.1	537	59793.8	9.86	754	0.468032278	1701	0
AT1G11780.1	346	39019.7	5.68	431	0.41522158	261.57	0
AT1G11790.1	393	43604.4	7.27	516	0.437659033	150.91	0
AT1G11790.2	342	37613.7	7.21	444	0.432748538	174.6	0
AT1G11800.1	442	48995.1	8.19	598	0.450980392	412	0
AT1G11810.1	378	42480.8	5.02	479	0.422398589	1304	0
AT1G11820.1	385	42348.1	5.98	490	0.424242424	393	0
AT1G11840.1	284	31928.2	4.91	384	0.450704225	144	0
AT1G11840.2	284	31928.2	4.91	384	0.450704225	167.11	0
AT1G11840.3	284	31928.2	4.91	384	0.450704225	138.78	0
AT1G11840.4	284	31928.2	4.91	384	0.450704225	141.33	0
AT1G11840.5	233	26479.1	6.55	314	0.449213162	164.78	0
AT1G11850.1	94	8370.6	6.51	160	0.567375887	291	0
AT1G11850.2	109	9394.7	6.51	192	0.587155963	675	0
AT1G11850.3	67	6361.3	6.51	105	0.52238806	252	0
AT1G11850.4	96	8484.7	6.51	165	0.572916667	295.5	0
AT1G11860.1	409	44444.5	8.55	579	0.471882641	400	0
AT1G11860.2	409	44444.5	8.55	579	0.471882641	395.5	0
AT1G11870.1	513	57181.1	6.95	704	0.457439896	177	0
AT1G11870.2	515	57351.3	6.95	707	0.457605178	177.7	0
AT1G11870.3	403	45110.1	6.52	537	0.444168734	175.6	0
AT1G11880.1	490	55455.2	9.51	620	0.421768707	222.5	0
AT1G11890.1	219	25332	9.4	281	0.427701674	182.33	0
AT1G11900.1	368	41621.9	6.96	444	0.402173913	600	0
AT1G11905.1	229	26093.1	11.06	310	0.451237263	547.5	0
AT1G11910.1	507	54613.1	5.2	699	0.459566075	140.71	0
AT1G11915.1	330	36742.3	7.74	438	0.442424242	401	0
AT1G11920.1	385	42692.3	9.53	523	0.452813853	288.75	0
AT1G11925.1	141	15602.4	9.84	180	0.425531915	803	0
AT1G11930.1	258	28007.7	4.85	366	0.472868217	157.43	0
AT1G11930.2	256	27766.4	4.85	363	0.47265625	163.57	0
AT1G11940.1	384	44415.8	9.45	495	0.4296875	147.8	0
AT1G11950.1	876	100144.7	6.03	1085	0.412861492	227.31	0
AT1G11960.1	376	43116.3	8.75	490	0.434397163	221.67	0
AT1G11970.1	100	11653.2	6.51	124	0.413333333	300	0
AT1G11980.1	79	8940.3	6.25	100	0.421940928	237	0
AT1G11990.1	591	67313.1	9.66	776	0.437676255	161.18	0
AT1G12000.1	567	61459	5.95	786	0.462081129	129.5	0
AT1G12010.1	321	36531.5	4.88	429	0.445482866	323.25	0
AT1G12020.1	227	25052	8.39	324	0.475770925	876	0
AT1G12030.1	296	33657.7	5.85	438	0.493243243	497	0
AT1G12040.1	745	80992.6	8.24	1112	0.49753915	2444	0
AT1G12050.1	422	46095	5.23	584	0.461295419	111.67	0
AT1G12060.1	216	24497.4	9.33	315	0.486111111	648	0
AT1G12064.1	110	11961.3	9.24	180	0.545454545	598	0
AT1G12070.1	224	25456.4	4.52	299	0.444940476	134.4	0
AT1G12080.1	105	11674.8	3.84	161	0.511111111	196.67	0
AT1G12080.2	139	15381.7	3.74	213	0.510791367	350.5	0
AT1G12090.1	138	13912.4	8.15	215	0.519323671	879	0
AT1G12100.1	133	13909.2	6.9	177	0.443609023	199.5	0
AT1G12110.1	591	64921.2	8.57	865	0.48787366	427.2	0
AT1G12120.1	484	54995.4	5.34	621	0.42768595	651.67	0
AT1G12130.1	471	53836.5	5.9	646	0.457183298	282.6	0
AT1G12140.1	460	52103.3	6.13	643	0.465942029	357.67	0
AT1G12140.2	458	51933.1	6.13	641	0.466521106	313.4	0
AT1G12150.1	549	62649.3	5.11	728	0.442015786	586.33	0
AT1G12160.1	469	53271.1	6.68	674	0.479033404	325.8	0
AT1G12170.1	365	42829	8.64	413	0.37716895	1095	0
AT1G12180.1	120	13055.6	8.22	181	0.502777778	306.5	0
AT1G12190.1	376	43356.3	8.73	418	0.370567376	1128	0
AT1G12200.1	466	52982.1	5.24	692	0.494992847	240.71	0
AT1G12210.1	886	101443.8	6.64	1098	0.413092551	2658	0
AT1G12220.1	890	101801.2	7.17	1100	0.411985019	2883	0
AT1G12230.1	406	43993.6	6.88	573	0.47044335	129.33	0
AT1G12240.1	665	73843.6	5.3	969	0.485714286	318.43	0
AT1G12244.1	255	28551.4	8.88	325	0.424836601	196.6	0
AT1G12250.1	281	30064.2	8.57	405	0.480427046	150.14	0
AT1G12250.2	207	21768	5.33	314	0.505636071	149.43	0
AT1G12260.1	396	45840.3	6.23	512	0.430976431	467.75	0
AT1G12270.1	573	64584.2	6.19	777	0.452006981	278.43	0
AT1G12280.1	895	102639.7	6.25	1103	0.410800745	2685	0
AT1G12290.1	885	100501.7	6.41	1084	0.408286252	2889	0
AT1G12300.1	638	71477.1	7.73	779	0.407001045	3059	0
AT1G12310.1	149	16516.6	4.54	230	0.514541387	892	0
AT1G12320.1	213	23086.1	9.53	293	0.458528951	420.5	0
AT1G12330.1	506	56818.4	8.43	722	0.475625823	551.67	0
AT1G12340.1	130	15378.8	5.54	166	0.425641026	167	0
AT1G12350.1	318	35368.4	7.71	397	0.416142558	127.9	0
AT1G12360.1	667	75082.2	8.08	858	0.428785607	121.76	0
AT1G12370.1	491	56354.6	9.25	660	0.448065173	185.22	0
AT1G12370.2	497	57054.3	9.25	668	0.448021462	191.78	0
AT1G12380.1	794	88371.1	8.31	1111	0.466414777	2871	0
AT1G12390.1	138	16436.2	4.73	177	0.427536232	238.5	0
AT1G12400.1	72	8111.3	6.79	88	0.407407407	202.33	0
AT1G12410.1	280	31208.2	9.49	389	0.463095238	119.89	0
AT1G12420.1	442	49960.5	5.96	549	0.414027149	265.43	0
AT1G12430.1	920	100886.2	6.62	1186	0.429710145	178.67	0
AT1G12440.1	169	17819.8	8.72	248	0.489151874	484.5	0
AT1G12440.2	169	17819.8	8.72	248	0.489151874	1372	0
AT1G12450.1	304	33301.8	7.45	390	0.427631579	321.25	0
AT1G12451.1	61	6665.8	11.08	79	0.431693989	183	0
AT1G12460.1	883	97021.2	6.22	1103	0.416383541	1644.5	0
AT1G12470.1	995	113078.8	4.96	1273	0.426465662	134.83	0
AT1G12480.1	557	63234.4	9.59	726	0.434470377	627	0
AT1G12490.1	353	40714.3	6.4	449	0.423984891	529.5	0
AT1G12500.1	362	38924.6	10.06	514	0.473296501	782.5	0
AT1G12520.1	321	33851	5.46	461	0.478712357	193.33	0
AT1G12520.2	230	24318.4	4.71	320	0.463768116	245.8	0
AT1G12520.3	185	19488.7	4.82	265	0.477477477	249	0
AT1G12530.1	194	21815.3	5.26	248	0.426116838	244.67	0
AT1G12540.1	199	22536.8	9.14	230	0.385259631	333.33	0
AT1G12550.1	324	34911.6	5.91	473	0.486625514	588.5	0
AT1G12560.1	263	28791.3	9.38	386	0.489226869	344.33	0
AT1G12570.1	573	61999.9	8.82	858	0.4991274	405.4	0
AT1G12580.1	523	57460.3	5.27	694	0.442319949	394.4	0
AT1G12600.1	350	38943.8	8.76	453	0.431428571	182.71	0
AT1G12610.1	210	23616.3	5.01	321	0.50952381	1074	0
AT1G12620.1	622	69631.8	7.73	770	0.412647374	1203.5	0
AT1G12630.1	193	20770	4.84	306	0.528497409	587	0
AT1G12640.1	463	52151.9	9.47	616	0.443484521	224.38	0
AT1G12650.1	249	29098.8	10.13	301	0.402945114	133.67	0
AT1G12650.2	249	29098.8	10.13	301	0.402945114	118.9	0
AT1G12650.3	249	29098.8	10.13	301	0.402945114	116.8	0
AT1G12650.4	249	29098.8	10.13	301	0.402945114	102.64	0
AT1G12660.1	122	13370.6	4.89	150	0.409836066	138	0
AT1G12663.1	116	12553.6	8.15	136	0.390804598	174	0
AT1G12665.1	90	9524.3	8.04	118	0.437037037	259.5	0
AT1G12680.1	471	52058.8	8.91	640	0.452937013	483.25	0
AT1G12700.1	829	93293.2	8.76	986	0.3964616	620	0
AT1G12710.1	292	33265.4	7.96	381	0.434931507	424.67	0
AT1G12730.1	475	53698.4	9.14	606	0.425263158	122.86	0
AT1G12730.2	391	44128.4	9.32	485	0.413469736	116.36	0
AT1G12740.1	473	54351.7	9.66	586	0.412966878	209.67	0
AT1G12750.1	308	34289.1	9.48	439	0.475108225	193.43	0
AT1G12750.2	308	34289.1	9.48	439	0.475108225	228.86	0
AT1G12760.1	409	45085.5	5.31	588	0.479217604	362.4	0
AT1G12760.2	338	37832.9	5.25	478	0.471400394	292.83	0
AT1G12770.1	552	60717.8	9.8	755	0.455917874	1034.5	0
AT1G12775.1	645	72323.8	6.39	792	0.409302326	2024	0
AT1G12780.1	352	39157.4	6.52	457	0.432765152	182.75	0
AT1G12790.1	251	27893.7	9.55	313	0.415670651	130.22	0
AT1G12800.1	768	85666.8	5.01	978	0.424479167	205.62	0
AT1G12805.1	76	8485.4	9.66	110	0.48245614	523	0
AT1G12810.1	130	14202.5	6.35	208	0.533333333	256	0
AT1G12820.1	578	64905.4	7.22	791	0.456170704	557.25	0
AT1G12830.1	214	23613.9	3.56	284	0.442367601	921	0
AT1G12840.1	376	42618.9	5.2	495	0.438829787	135.55	0
AT1G12845.1	120	12821.8	4.88	160	0.444444444	578	0
AT1G12850.1	406	44859.8	4.79	571	0.468801314	784	0
AT1G12860.1	829	93373.8	8.37	1049	0.421793325	494	0
AT1G12870.1	417	48405.5	8.83	503	0.402078337	625.5	0
AT1G12880.1	204	23868.6	4.44	255	0.416666667	200.4	0
AT1G12890.1	220	25010.3	5.54	265	0.401515152	660	0
AT1G12900.1	400	42846.4	8.2	546	0.455	300.2	0
AT1G12900.2	318	34332.3	6.63	428	0.448637317	293.8	0
AT1G12900.3	351	37666.7	7.9	478	0.453941121	277.8	0
AT1G12910.1	347	39088.3	4.57	475	0.456292027	1395	0
AT1G12920.1	435	48940.9	5	551	0.422222222	828	0
AT1G12930.1	1006	110528.5	4.94	1302	0.431411531	139.21	0
AT1G12940.1	503	54261.4	8.82	735	0.487077535	587.33	0
AT1G12950.1	523	56905.4	5.23	730	0.4652645	228	0
AT1G12960.1	105	11813.9	11.31	138	0.438095238	105	0
AT1G12970.1	465	51646.9	4.41	642	0.460215054	546.33	0
AT1G12980.1	329	36318.7	9.08	479	0.485309017	1248	0
AT1G12990.1	393	45916.5	8.03	510	0.432569975	1017.5	0
AT1G13000.1	402	45850.1	7.63	535	0.443615257	135.79	0
AT1G13000.2	402	45850.1	7.63	535	0.443615257	119.64	0
AT1G13020.1	550	59324	9.34	825	0.5	732.33	0
AT1G13030.1	609	68666.5	5.5	801	0.438423645	168.92	0
AT1G13040.1	518	58675.6	8.21	651	0.418918919	1554	0
AT1G13050.1	318	35808.7	10.12	470	0.492662474	1361	0
AT1G13060.1	275	29667.3	6.4	385	0.466666667	143.38	0
AT1G13080.1	503	57139.7	7.6	627	0.415506958	833.5	0
AT1G13080.2	385	44346.7	6.44	478	0.413852814	538.33	0
AT1G13090.1	491	56536.1	7.04	655	0.44467074	828	0
AT1G13100.1	491	56004.9	8.14	642	0.435845214	766	0
AT1G13110.1	505	57208.5	8.38	671	0.44290429	871.5	0
AT1G13120.1	612	69639.7	5.35	785	0.427559913	173.36	0
AT1G13130.1	553	61546.8	8.27	750	0.452079566	446.5	0
AT1G13140.1	520	59777.6	8.64	670	0.429487179	1835	0
AT1G13150.1	530	61331.9	8.15	676	0.425157233	1822	0
AT1G13160.1	805	89305.3	7.69	1045	0.432712215	189.57	0
AT1G13170.1	817	92331.3	6.47	1070	0.436556508	369.38	0
AT1G13180.1	428	47659.6	5.33	543	0.422897196	212.78	0
AT1G13190.1	574	61399.8	6.01	786	0.456445993	1089.5	0
AT1G13195.1	261	29747.8	7.65	331	0.422733078	244.8	0
AT1G13195.2	223	25674.4	8.25	288	0.430493274	388.5	0
AT1G13200.1	436	50873.3	10.02	554	0.423547401	1308	0
AT1G13210.1	1204	136582.5	6.96	1543	0.427187154	369.55	0
AT1G13220.1	392	45365.1	6.09	492	0.418367347	269.8	0
AT1G13220.2	1129	129923.1	4.79	1416	0.418069088	514.29	0
AT1G13230.1	425	47087.8	5.33	520	0.407843137	714	0
AT1G13245.1	42	4718.8	11.29	52	0.412698413	579	0
AT1G13250.1	346	39851.6	9.67	515	0.496146435	1441	0
AT1G13260.1	345	38596.9	9.89	488	0.471497585	1575	0
AT1G13270.1	370	40423.8	7.48	490	0.441441441	131.3	0
AT1G13270.2	284	30972.4	9.26	365	0.428403756	155.44	0
AT1G13280.1	255	27809.1	9.39	355	0.464052288	629	0
AT1G13290.1	303	34346.6	6.94	414	0.455445545	607.5	0
AT1G13300.1	345	39057.1	6.45	494	0.477294686	247.4	0
AT1G13310.1	375	42384.1	9.44	462	0.410666667	234.33	0
AT1G13320.1	588	65516.3	4.69	779	0.441609977	159.23	0
AT1G13320.2	538	59997.9	4.86	712	0.441140025	159.46	0
AT1G13330.1	227	26244.6	5.62	272	0.399412628	145.71	0
AT1G13340.1	410	45400.6	6.31	538	0.437398374	493	0
AT1G13350.1	762	87178.9	7.16	986	0.431321085	245.4	0
AT1G13360.1	195	21044.4	3.66	296	0.505982906	937	0
AT1G13370.1	137	15357.8	11.76	196	0.476885645	216	0
AT1G13380.1	189	20259.4	9.35	260	0.458553792	258.33	0
AT1G13390.1	177	19175.5	9.73	259	0.487758945	221.67	0
AT1G13390.2	177	19175.5	9.73	259	0.487758945	292.25	0
AT1G13400.1	208	23149.5	7.74	277	0.443910256	156.2	0
AT1G13410.1	475	53167.1	5.26	572	0.401403509	907	0
AT1G13420.1	332	37708.6	4.79	419	0.420682731	1213	0
AT1G13430.1	352	40666.7	5.46	444	0.420454545	1248	0
AT1G13440.1	339	36913	7.22	481	0.472959685	130.82	0
AT1G13440.2	311	33905.6	7.26	443	0.474812433	123.18	0
AT1G13450.1	407	46675.6	6.87	519	0.425061425	315.8	0
AT1G13450.2	362	41848.3	6.91	455	0.418968692	398	0
AT1G13450.3	279	31810.2	9.27	346	0.413381123	434.25	0
AT1G13460.1	493	56509.4	8.54	586	0.396213658	623.33	0
AT1G13460.2	493	56509.4	8.54	586	0.396213658	650.33	0
AT1G13470.1	380	44094.6	8.34	478	0.419298246	636	0
AT1G13480.1	388	44531.6	5.25	493	0.423539519	670	0
AT1G13490.1	364	41612.1	6.28	457	0.418498168	364	0
AT1G13500.1	387	44243	5.4	496	0.427217916	387	0
AT1G13510.1	381	43737.6	6.1	495	0.433070866	766.5	0
AT1G13520.1	388	44526.7	6.99	502	0.431271478	634	0
AT1G13530.1	386	43984.8	7.04	487	0.420552677	386	0
AT1G13540.1	382	43905.6	5.75	498	0.434554974	627	0
AT1G13550.1	389	45002.1	6.51	478	0.409597258	635	0
AT1G13560.1	390	43541.9	7.59	512	0.437606838	87.68	0
AT1G13560.2	347	38417.8	6.41	456	0.438040346	91.61	0
AT1G13570.1	417	47604.6	4.63	512	0.409272582	403.5	0
AT1G13580.1	240	28196.8	9.59	288	0.4	280.6	0
AT1G13580.2	309	36548.2	6.95	370	0.399137001	234.67	0
AT1G13590.1	88	9652.9	5.08	101	0.382575758	211	0
AT1G13600.1	197	22872.8	5.6	249	0.421319797	683	0
AT1G13605.1	104	11696.6	7.91	125	0.400641026	236.5	0
AT1G13607.1	73	8222.4	7.99	82	0.374429224	169.5	0
AT1G13608.1	79	8834.4	10.57	96	0.405063291	118.5	0
AT1G13609.1	79	8443.8	6.98	100	0.421940928	190	0
AT1G13610.1	359	40404	9.54	470	0.4363974	216	0
AT1G13610.2	259	29447.5	9.34	333	0.428571429	217.5	0
AT1G13620.1	110	12385.1	7.58	135	0.409090909	209	0
AT1G13630.1	765	86523.5	6.47	909	0.396078431	605.25	0
AT1G13635.1	312	35946.1	9.51	379	0.40491453	200.8	0
AT1G13640.1	623	69571.5	5.37	838	0.448368111	1244.5	0
AT1G13650.1	287	32622.3	5.39	367	0.426248548	293.5	0
AT1G13650.2	287	32622.3	5.39	367	0.426248548	398	0
AT1G13670.1	226	25436.2	9.15	310	0.457227139	811	0
AT1G13680.1	347	38788.7	4.94	433	0.415946206	168.57	0
AT1G13690.1	178	19808.9	4.4	255	0.47752809	428	0
AT1G13700.1	269	29886.5	5.03	370	0.458488228	254.5	0
AT1G13710.1	518	57643.3	8.57	717	0.461389961	913	0
AT1G13730.1	429	46802.9	7.76	569	0.442113442	221.63	0
AT1G13740.1	349	38211	7.99	479	0.457497612	795.5	0
AT1G13750.1	614	68241.3	6.75	801	0.43485342	208.2	0
AT1G13770.1	441	48612.6	9.57	561	0.424036281	100.67	0
AT1G13770.2	354	38881.8	9.8	449	0.422787194	115.64	0
AT1G13780.1	457	52995	7.02	551	0.401896426	407.25	0
AT1G13790.1	737	85867	7.9	938	0.424242424	401.17	0
AT1G13800.1	884	100518.4	6.96	1053	0.397058824	2652	0
AT1G13810.1	304	35494	6.41	386	0.423245614	594.5	0
AT1G13820.1	340	37958.7	7.72	452	0.443137255	128.6	0
AT1G13830.1	198	20381.6	5.47	280	0.471380471	208	0
AT1G13860.1	604	68000.5	6.76	750	0.413907285	313.22	0
AT1G13860.2	448	50285.2	5.47	571	0.42485119	252.8	0
AT1G13860.3	604	68000.5	6.76	750	0.413907285	274	0
AT1G13860.4	604	68000.5	6.76	750	0.413907285	262.9	0
AT1G13870.1	303	34063.2	5.98	390	0.429042904	574	0
AT1G13880.1	425	48428.9	4.18	550	0.431372549	568.33	0
AT1G13890.1	264	29075.2	6.08	331	0.417929293	158.4	0
AT1G13900.1	657	73716.6	6.12	862	0.437341451	1173	0
AT1G13910.1	331	37022.9	9.48	409	0.411883182	121.91	0
AT1G13920.1	346	39625.4	10.67	465	0.447976879	148.29	0
AT1G13930.1	156	16163.5	4.55	246	0.525641026	684	0
AT1G13940.1	1006	112937.5	6.25	1269	0.420477137	843.5	0
AT1G13950.1	159	17360.3	5.53	212	0.444444444	146.2	0
AT1G13960.1	515	55815.2	8.3	721	0.466666667	479.75	0
AT1G13960.2	488	53050.1	8.21	682	0.465846995	482.5	0
AT1G13970.1	505	57592.7	8.28	611	0.40330033	205	0
AT1G13980.1	1452	162617	5.74	1873	0.429981635	1611.67	0
AT1G13990.1	278	30889.5	8.97	396	0.474820144	201.8	0
AT1G14000.1	439	49335	8.08	589	0.44722855	164.09	0
AT1G14010.1	213	24155.4	6.8	291	0.455399061	228.75	0
AT1G14020.1	500	57570	8.82	677	0.451333333	246.75	0
AT1G14030.1	483	54611	4.73	648	0.447204969	285.5	0
AT1G14040.1	814	93835.7	9.76	1062	0.434889435	203.5	0
AT1G14048.1	102	11615.1	4.42	139	0.454248366	306	0
AT1G14060.1	180	19426.9	3.98	246	0.455555556	877	0
AT1G14070.1	510	58526.8	8.54	639	0.417647059	765	0
AT1G14080.1	520	59035.1	7.16	676	0.433333333	904	0
AT1G14100.1	517	59285.7	7.43	644	0.41521599	775.5	0
AT1G14120.1	313	35118.8	5.63	397	0.422790202	297.5	0
AT1G14130.1	309	34634.3	5.62	404	0.435814455	466.67	0
AT1G14140.1	306	33440.7	10.36	433	0.47167756	576.5	0
AT1G14150.1	191	22157.2	8.93	273	0.476439791	362	0
AT1G14150.2	163	18742.3	9.34	237	0.484662577	600	0
AT1G14160.1	210	22402.9	7.04	278	0.441269841	306.33	0
AT1G14170.1	455	49768.9	5.79	566	0.414652015	248.57	0
AT1G14170.2	447	48912	6.1	559	0.416853095	250.43	0
AT1G14170.3	480	52539.8	6.2	592	0.411111111	308.67	0
AT1G14180.1	246	27145.2	9.15	336	0.455284553	537	0
AT1G14180.2	243	27109.9	9.43	332	0.455418381	534.67	0
AT1G14185.1	504	55419.9	8.32	649	0.429232804	866.5	0
AT1G14190.1	502	55138.1	6.52	649	0.430942895	1506	0
AT1G14200.1	180	20032.3	4.67	256	0.474074074	817	0
AT1G14205.1	234	26293.1	10.31	291	0.414529915	115	0
AT1G14210.1	248	28186	6.23	316	0.424731183	222.75	0
AT1G14220.1	229	25688.7	4.89	289	0.420669578	171.75	0
AT1G14230.1	504	55197.1	8.24	641	0.423941799	230.75	0
AT1G14240.1	484	53425.1	6.72	617	0.424931129	190.11	0
AT1G14240.2	484	53425.1	6.72	617	0.424931129	193.89	0
AT1G14240.3	480	53036.8	7.19	612	0.425	188.33	0
AT1G14240.4	484	53425.1	6.72	617	0.424931129	213.75	0
AT1G14250.1	489	53504.3	7.62	624	0.425357873	205.11	0
AT1G14260.1	266	29539.7	4.35	352	0.441102757	172.25	0
AT1G14260.2	266	29539.7	4.35	352	0.441102757	200.14	0
AT1G14270.1	354	38551.8	8.11	482	0.45386064	133.9	0
AT1G14270.2	248	26803.5	4.77	342	0.459677419	171.11	0
AT1G14270.3	228	24633.9	4.6	318	0.464912281	134.3	0
AT1G14270.4	228	24633.9	4.6	318	0.464912281	168.44	0
AT1G14280.1	443	49130.4	8.89	552	0.415349887	1523	0
AT1G14290.1	260	29830.3	8.23	320	0.41025641	608	0
AT1G14300.1	340	37685.2	4.66	440	0.431372549	155.89	0
AT1G14310.1	255	28179.7	5.04	341	0.445751634	99	0
AT1G14315.1	193	21929.8	8.35	218	0.376511226	672	0
AT1G14320.1	221	24917	11.15	316	0.476621418	243	0
AT1G14320.2	164	18801.8	10.89	240	0.487804878	160.2	0
AT1G14330.1	442	49518.3	5.24	566	0.426847662	2134	0
AT1G14340.1	245	26415.1	5.31	328	0.446258503	207.8	0
AT1G14345.1	197	21223.3	10.39	280	0.473773266	835	0
AT1G14350.1	437	49599.2	6.88	535	0.408085431	200.4	0
AT1G14350.2	437	49599.2	6.88	535	0.408085431	190.09	0
AT1G14360.1	332	36716.9	9.82	449	0.450803213	198.29	0
AT1G14370.1	427	46295.2	9.83	557	0.43481655	290.5	0
AT1G14380.1	665	72848.2	10.06	870	0.436090226	348	0
AT1G14380.2	603	66100.9	10.44	794	0.438916528	281.25	0
AT1G14380.3	665	72848.2	10.06	870	0.436090226	340.57	0
AT1G14390.1	748	82277.7	8.7	939	0.418449198	448.8	0
AT1G14400.1	153	17281.2	5.18	217	0.472766885	165.83	0
AT1G14400.2	153	17281.2	5.18	217	0.472766885	139	0
AT1G14410.1	264	29057.8	9.88	357	0.450757576	159.29	0
AT1G14420.1	460	51454.2	9.46	623	0.451449275	589.33	0
AT1G14430.1	850	95559.9	8.65	1187	0.465490196	1981	0
AT1G14440.1	313	35481.8	7.63	418	0.44515442	788.5	0
AT1G14440.2	313	35481.8	7.63	418	0.44515442	655.5	0
AT1G14450.1	74	8224.4	10.24	116	0.522522523	267.5	0
AT1G14455.1	98	10581.1	9.66	128	0.43537415	582	0
AT1G14460.1	1117	124889.8	8.69	1392	0.415398389	623.67	0
AT1G14470.1	541	61741.7	8.67	688	0.423906346	1623	0
AT1G14480.1	442	49880.3	6	580	0.437405732	778	0
AT1G14490.1	207	21459.1	7.41	344	0.55394525	812	0
AT1G14500.1	437	48820.3	7.31	576	0.439359268	655.5	0
AT1G14510.1	253	28285.6	6.24	346	0.455862978	263.6	0
AT1G14520.1	312	36573.5	4.7	405	0.432692308	158.56	0
AT1G14530.1	294	34048.2	9.28	379	0.429705215	121.17	0
AT1G14530.2	294	34048.2	9.28	379	0.429705215	115.82	0
AT1G14540.1	316	34410.5	7.87	437	0.460970464	304.75	0
AT1G14550.1	322	35006.6	8.79	438	0.453416149	241.5	0
AT1G14560.1	332	36254.8	10.09	452	0.453815261	260.86	0
AT1G14570.1	469	51807.2	4.36	667	0.47405828	172.9	0
AT1G14570.2	469	51807.2	4.36	667	0.47405828	199.22	0
AT1G14570.3	448	49489.6	4.32	638	0.474702381	166.6	0
AT1G14570.4	448	49489.6	4.32	638	0.474702381	164.7	0
AT1G14580.1	468	50636	9.48	701	0.499287749	487.5	0
AT1G14590.1	387	44413.9	6.29	510	0.439276486	332	0
AT1G14600.1	256	29094.1	7.5	329	0.428385417	157	0
AT1G14610.1	1109	125925.2	7.1	1455	0.437330929	172.95	0
AT1G14620.1	234	27140	8.81	316	0.45014245	166.67	0
AT1G14630.1	152	16688.6	8.06	209	0.458333333	162.6	0
AT1G14640.1	736	82814.4	4.6	994	0.450181159	1104	0
AT1G14650.1	786	87593.6	4.8	1099	0.466072943	929.67	0
AT1G14650.2	786	87593.6	4.8	1099	0.466072943	633.6	0
AT1G14660.1	757	83474.9	7.07	971	0.427564949	130.05	0
AT1G14670.1	593	68083.5	7.08	802	0.450815065	309.29	0
AT1G14680.1	291	34192.4	4.95	361	0.413516609	873	0
AT1G14685.1	280	31168.4	10.27	380	0.452380952	726.5	0
AT1G14685.2	280	31168.4	10.27	380	0.452380952	743	0
AT1G14685.3	280	31168.4	10.27	380	0.452380952	1707	0
AT1G14686.1	340	38087.5	5.2	448	0.439215686	1020	0
AT1G14687.1	169	19922.4	9.44	256	0.504930966	810	0
AT1G14688.1	171	18583.1	4.63	204	0.397660819	128.2	0
AT1G14690.1	604	69060.4	6.73	758	0.418322296	223.45	0
AT1G14690.2	604	69060.4	6.73	758	0.418322296	193.92	0
AT1G14700.1	367	42051.6	6.76	459	0.416893733	178.43	0
AT1G14700.2	365	41839.3	6.76	458	0.41826484	177.57	0
AT1G14710.1	602	66203.3	8.17	859	0.475636766	269.89	0
AT1G14710.2	602	66203.3	8.17	859	0.475636766	314.13	0
AT1G14720.1	333	38252	8.01	443	0.443443443	337	0
AT1G14730.1	225	24781.2	10.19	335	0.496296296	256.25	0
AT1G14740.1	734	82388.4	6.84	961	0.436421435	1249	0
AT1G14750.1	579	65200.5	5.4	807	0.464594128	300.14	0
AT1G14750.2	411	46987.8	7.34	576	0.467153285	154.5	0
AT1G14755.1	79	8751.2	6.21	103	0.434599156	252	0
AT1G14760.1	143	16438.7	5.92	156	0.363636364	214.5	0
AT1G14770.1	430	48557	4.46	550	0.426356589	336.4	0
AT1G14770.2	430	48557	4.46	550	0.426356589	429	0
AT1G14780.1	628	69916.9	9.5	882	0.468152866	313.29	0
AT1G14790.1	1108	126213.2	7.88	1402	0.421780987	951.75	0
AT1G14800.1	385	43577.9	9.61	510	0.441558442	144.38	0
AT1G14810.1	376	40745.4	7	529	0.468971631	207.14	0
AT1G14820.1	240	26798	8.44	314	0.436111111	189.17	0
AT1G14820.2	240	26798	8.44	314	0.436111111	269.2	0
AT1G14820.3	253	28298.5	7.43	336	0.442687747	173.83	0
AT1G14830.1	615	68721.9	7.63	814	0.441192412	145.19	0
AT1G14840.1	605	67487	10.16	795	0.438016529	206.82	0
AT1G14850.1	1465	160011.8	5.14	2001	0.455290102	355.38	0
AT1G14860.1	177	20416.3	4.98	230	0.433145009	282	0
AT1G14870.1	153	16742	6.91	215	0.468409586	185	0
AT1G14880.1	152	16502.9	7.66	210	0.460526316	191.25	0
AT1G14890.1	220	24321.4	8.35	347	0.525757576	944	0
AT1G14900.1	205	22010.9	10.64	339	0.551219512	512.5	0
AT1G14910.1	693	75515.1	4.52	990	0.476190476	160.87	0
AT1G14920.1	534	58926.2	5.41	777	0.485018727	2129	0
AT1G14930.1	156	17892.3	7.22	238	0.508547009	359.5	0
AT1G14940.1	156	17879.3	7.18	234	0.5	378.5	0
AT1G14950.1	156	17892.2	6.88	241	0.514957265	422.5	0
AT1G14960.1	154	17682	4.91	237	0.512987013	344	0
AT1G14970.1	563	63407.4	9.93	781	0.462403789	182.5	0
AT1G14980.1	99	10812.4	7.7	153	0.515151515	230	0
AT1G14990.1	123	13762.5	7.37	171	0.463414634	167	0
AT1G15000.1	445	49221.9	5.19	685	0.513108614	1471	0
AT1G15010.1	143	16459.1	9.33	207	0.482517483	536	0
AT1G15015.1	161	18382.1	8.84	192	0.397515528	843	0
AT1G15020.1	503	56834.4	7.85	685	0.453943009	147.75	0
AT1G15020.2	529	60085.9	7.72	707	0.445494644	174.64	0
AT1G15030.1	361	40490.7	5.82	496	0.457987073	274.17	0
AT1G15040.1	396	45362.6	6.03	556	0.468013468	706.5	0
AT1G15040.2	334	38006.1	4.96	468	0.467065868	1481	0
AT1G15050.1	186	21405.2	6.95	255	0.456989247	111.6	0
AT1G15060.1	579	63673.8	5.62	809	0.465745538	255.67	0
AT1G15080.1	291	32701.8	6.72	389	0.44558992	159.38	0
AT1G15100.1	156	16982.5	7.68	227	0.485042735	778	0
AT1G15110.1	426	49517.8	9.13	580	0.453834116	140	0
AT1G15110.2	454	52423.8	8.41	614	0.450807636	140.31	0
AT1G15120.1	70	7983.2	7.77	88	0.419047619	119.8	0
AT1G15125.1	352	38851.4	4.77	524	0.496212121	264	0
AT1G15130.1	847	95207.8	6.41	1195	0.470287288	352.88	0
AT1G15140.1	296	31923.2	8.22	447	0.503378378	259.4	0
AT1G15140.2	272	29752.8	8.46	403	0.493872549	462.67	0
AT1G15140.3	272	29752.8	8.46	403	0.493872549	335.5	0
AT1G15150.1	488	53016.9	7.21	699	0.477459016	236.86	0
AT1G15160.1	488	52764.5	6.69	688	0.469945355	209.14	0
AT1G15165.1	296	33639.1	7.13	373	0.420045045	148	0
AT1G15170.1	482	52187.8	6.61	677	0.468188105	244.57	0
AT1G15180.1	483	51846.4	6.81	681	0.469979296	241	0
AT1G15180.2	411	45080.6	8.14	554	0.449310624	306.33	0
AT1G15190.1	249	26735.1	4.57	390	0.522088353	1150	0
AT1G15200.1	424	48905	5.45	593	0.466194969	161.6	0
AT1G15210.1	1443	162569	8	1929	0.445599446	503.67	0
AT1G15215.1	232	26598.6	7.75	312	0.448275862	115.33	0
AT1G15215.2	259	29505.6	6.1	350	0.45045045	121	0
AT1G15215.3	253	28946.1	6.5	340	0.447957839	120.22	0
AT1G15220.1	160	17884.5	9.57	227	0.472916667	391	0
AT1G15220.2	160	17884.5	9.57	227	0.472916667	300.5	0
AT1G15230.1	156	16467	3.95	236	0.504273504	1030	0
AT1G15240.1	707	80068.7	8.75	911	0.42951438	378	0
AT1G15250.1	96	10816.4	12.37	141	0.489583333	135.5	0
AT1G15260.1	179	20271.9	9.7	240	0.446927374	814	0
AT1G15270.1	65	6978	10.72	87	0.446153846	119.75	0
AT1G15280.1	585	63307.2	6.53	820	0.467236467	209.45	0
AT1G15280.2	586	63435.3	6.53	822	0.467576792	209.36	0
AT1G15290.1	1609	177632.3	7.01	2099	0.43484566	245	0
AT1G15310.1	480	53006.6	9.56	646	0.448611111	189.44	0
AT1G15320.1	308	35218.6	5.04	425	0.45995671	483.33	0
AT1G15320.2	290	33076	4.95	409	0.470114943	281.75	0
AT1G15330.1	353	38596	6.32	513	0.484419263	592	0
AT1G15340.1	385	42357.7	4.34	563	0.487445887	794	0
AT1G15350.1	155	17155.8	4.69	214	0.460215054	163.17	0
AT1G15350.2	155	17155.8	4.69	214	0.460215054	157.5	0
AT1G15350.3	109	12214.3	4.21	145	0.443425076	151.83	0
AT1G15360.1	200	21696.1	7.45	309	0.515	419	0
AT1G15370.1	148	16608.3	5.81	197	0.443693694	183.5	0
AT1G15380.1	175	19593.6	5.81	254	0.483809524	327.67	0
AT1G15380.2	175	19593.6	5.81	254	0.483809524	216	0
AT1G15385.1	74	8282.6	10.62	90	0.405405405	510	0
AT1G15390.1	270	29995.5	8.61	380	0.469135802	335.33	0
AT1G15400.1	146	15688.4	11.02	223	0.50913242	351	0
AT1G15400.2	141	15301	11.15	213	0.503546099	678	0
AT1G15400.3	149	16339.3	11.56	225	0.503355705	346.5	0
AT1G15410.1	331	36705.2	7.16	456	0.459214502	768.67	0
AT1G15415.1	97	10395.3	6.24	133	0.457044674	160	0
AT1G15420.1	279	30332.9	3.92	365	0.436081243	158.86	0
AT1G15430.1	260	30103	8.64	383	0.491025641	568	0
AT1G15430.2	260	30103	8.64	383	0.491025641	1554	0
AT1G15440.1	901	100470.1	6.29	1242	0.459489456	407.86	0
AT1G15440.2	861	95903.6	5.72	1199	0.464188928	341.88	0
AT1G15460.1	684	76699.5	7.88	964	0.469785575	180.92	0
AT1G15470.1	334	36344.3	6.07	472	0.471057884	177	0
AT1G15480.1	595	67531.6	6.86	794	0.444817927	520.25	0
AT1G15490.1	649	71281.4	9.6	911	0.467899332	380.57	0
AT1G15500.1	619	67529.4	9.99	856	0.460958535	435.8	0
AT1G15510.1	867	97696.2	7.89	1101	0.423298731	2601	0
AT1G15520.1	1424	161016.3	8.24	1941	0.454353933	207.18	0
AT1G15530.1	657	73145	4.85	956	0.485032978	1971	0
AT1G15540.1	321	37334.1	6.23	448	0.465212876	321	0
AT1G15550.1	359	40161.4	6.84	538	0.499535747	628	0
AT1G15570.1	451	50641.2	8.87	610	0.450849963	171.45	0
AT1G15580.1	164	18354	6.5	215	0.43699187	209.33	0
AT1G15590.1	180	20140.5	4.82	216	0.4	220	0
AT1G15600.1	221	24714.6	4	267	0.402714932	415.33	0
AT1G15610.1	244	27404.3	4.26	307	0.419398907	256	0
AT1G15620.1	246	27555.9	4.51	303	0.410569106	295.33	0
AT1G15630.1	263	29377.9	4.23	325	0.411913815	357.67	0
AT1G15640.1	256	29112.4	4.17	310	0.403645833	357	0
AT1G15660.1	706	78934.1	8.07	912	0.430594901	215.91	0
AT1G15670.1	360	40178.4	5.43	544	0.503703704	1539	0
AT1G15680.1	411	47354.3	8.73	554	0.449310624	1233	0
AT1G15690.1	771	80819.1	4.89	1088	0.470384782	346.5	0
AT1G15690.2	643	67705.9	4.8	897	0.465007776	371.71	0
AT1G15700.1	387	42678.6	7.1	512	0.440999139	1250	0
AT1G15710.1	359	40632.9	7.89	492	0.456824513	1329	0
AT1G15720.1	391	44969.7	6.06	523	0.445865303	1462	0
AT1G15730.1	449	50258.1	5.23	622	0.461766889	153.1	0
AT1G15740.1	586	63887.4	7.52	754	0.428896473	143.44	0
AT1G15750.1	1132	124297	7.25	1545	0.454946996	166.48	0
AT1G15750.2	1132	124297	7.25	1545	0.454946996	165.38	0
AT1G15750.3	1132	124297	7.25	1545	0.454946996	186.45	0
AT1G15750.4	1132	124297	7.25	1545	0.454946996	166.52	0
AT1G15757.1	84	8996.6	7.92	94	0.373015873	126	0
AT1G15760.1	203	23593.6	9.95	285	0.467980296	609	0
AT1G15770.1	294	32657.4	9.3	377	0.427437642	315.67	0
AT1G15772.1	88	10557.9	9.64	103	0.390151515	475	0
AT1G15780.1	1336	146345.2	9.72	1863	0.464820359	361.5	0
AT1G15790.1	180	20322.9	7.37	228	0.422222222	110.14	0
AT1G15790.2	180	20322.9	7.37	228	0.422222222	127	0
AT1G15800.1	208	22298.8	9.1	316	0.506410256	213.4	0
AT1G15810.1	420	47328.9	10.13	563	0.446825397	326.2	0
AT1G15820.1	259	27522.3	7.66	439	0.564993565	591.5	0
AT1G15825.1	127	13731.5	3.17	203	0.532808399	381	0
AT1G15830.1	484	43299.9	9.98	837	0.576446281	1452	0
AT1G15840.1	127	10974.7	8.52	233	0.611548556	461.5	0
AT1G15850.1	141	15055.7	4.73	190	0.449172577	105.75	0
AT1G15860.1	226	26384.8	5.22	277	0.408554572	107.7	0
AT1G15870.1	243	28150.5	5.08	301	0.412894376	327.33	0
AT1G15880.1	224	25213.5	8.48	291	0.433035714	219.8	0
AT1G15890.1	852	95843.7	6.63	1029	0.40258216	2907	0
AT1G15900.1	114	12352.1	9.88	176	0.514619883	342	0
AT1G15910.1	635	72634.4	4.97	845	0.443569554	350.43	0
AT1G15920.1	287	32635.1	4.51	375	0.43554007	1270	0
AT1G15920.2	287	32635.1	4.51	375	0.43554007	814.5	0
AT1G15930.1	145	15376.8	5.25	218	0.501149425	222.75	0
AT1G15930.2	145	15376.8	5.25	218	0.501149425	165	0
AT1G15940.1	991	109593.8	5.05	1274	0.428523377	234.93	0
AT1G15950.1	345	37488.6	6.52	535	0.516908213	280.2	0
AT1G15950.2	338	37186.4	8.03	518	0.510848126	221.83	0
AT1G15960.1	528	57244.6	8	664	0.419191919	164.38	0
AT1G15970.1	353	39300.6	9.92	491	0.463644948	331.6	0
AT1G15980.1	462	51021.9	6.92	611	0.440836941	223.71	0
AT1G15990.1	710	81385.1	9.56	893	0.419248826	426	0
AT1G16000.1	87	9289.6	10.36	124	0.475095785	257	0
AT1G16010.1	443	50419.3	4.99	598	0.449962378	249.14	0
AT1G16010.2	443	50419.3	4.99	598	0.449962378	305.5	0
AT1G16020.1	516	57839.6	6.04	657	0.424418605	210.5	0
AT1G16020.2	503	56321.9	6.68	639	0.423459245	229.56	0
AT1G16030.1	647	70914	5.06	909	0.468315301	2330	0
AT1G16040.1	227	25063.5	9.38	295	0.43318649	106	0
AT1G16060.1	346	39171	5.7	482	0.464354528	152.5	0
AT1G16060.2	276	30960.1	4.49	375	0.452898551	202	0
AT1G16070.1	398	44487.5	10.24	521	0.436348409	148.56	0
AT1G16070.2	399	44615.7	10.24	523	0.436925647	148.78	0
AT1G16080.1	314	34129.9	6.76	445	0.472399151	257	0
AT1G16090.1	318	34428.2	6.49	425	0.445492662	262	0
AT1G16110.1	643	70816.4	8.25	834	0.432348367	786	0
AT1G16120.1	731	81209.8	6.7	962	0.438668491	731	0
AT1G16130.1	749	83356.7	6.72	996	0.443257677	851.67	0
AT1G16150.1	780	86792.3	5.8	1019	0.435470085	780	0
AT1G16160.1	712	78442.9	6.9	952	0.445692884	712	0
AT1G16170.1	93	10387.2	9.87	123	0.440860215	348.5	0
AT1G16180.1	413	45954.4	6.71	562	0.453591606	231.14	0
AT1G16190.1	369	39841.9	4.12	505	0.456187895	119.42	0
AT1G16210.1	235	26826.3	9.92	362	0.513475177	344.67	0
AT1G16220.1	492	54352.8	5.21	668	0.452574526	295.2	0
AT1G16225.1	200	22345.8	8.23	253	0.421666667	133.8	0
AT1G16230.1	194	21871	7.24	237	0.407216495	145.5	0
AT1G16240.1	233	25888.5	8.22	304	0.43490701	181.33	0
AT1G16240.2	233	25888.5	8.22	304	0.43490701	177.5	0
AT1G16240.3	229	25523.5	5.03	301	0.438136827	181	0
AT1G16250.1	384	43065.8	7.2	520	0.451388889	456	0
AT1G16260.1	721	81159.6	8.03	927	0.428571429	795.67	0
AT1G16270.1	1148	126779.7	4.98	1535	0.445702671	439.22	0
AT1G16280.1	492	54835	9.27	644	0.436314363	246	0
AT1G16290.1	420	47940.7	5.38	551	0.437301587	120.42	0
AT1G16300.1	421	44845.5	8.93	587	0.464766429	114.43	0
AT1G16310.1	429	49109	7.01	583	0.452991453	233.17	0
AT1G16320.1	274	31404.3	6.52	342	0.416058394	564.5	0
AT1G16330.1	397	45189.7	9.54	489	0.410579345	84.65	0
AT1G16340.1	292	31675.3	6.25	392	0.447488584	84.21	0
[truncated: 30,725 more rows]
